# Supplementary material for: Alteration in the Culex pipiens transcriptome reveals diverse mechanisms of the mosquito immune system implicated upon Rift Valley fever phlebovirus exposure
Source: PLoS Negl Trop Dis. 2020 Dec 10;14(12):e0008870. doi: 10.1371/journal.pntd.0008870 (PMC7755283; doi:10.1371/journal.pntd.0008870)
Supplement: S1 Table — (XLSX) [file pntd.0008870.s005.xlsx]

## Sheet: BUSQUETS_04_star
	2 hpe CTRL (AA4074)	2 hpe CTRL (AA4075)	2 hpe CTRL (AA4076)	2 hpe RVFV (AA4077)	2 hpe RVFV (AA4078)	2 hpe RVFV (AA4079)	3 dpe CTRL (AA4080)	3 dpe CTRL (AA4081)	3 dpe CTRL (AA4082)	3 dpe RVFV (AA4083)	3 dpe RVFV (AA4084)	3 dpe RVFV (AA4085)	14 dpe CTRL (AA4086)	14 dpe CTRL (AB3516)	14 dpe CTRL (AB3517)	14 dpe RVFV (AB3518)	14 dpe RVFV (AB3519)	14 dpe RVFV (AB3520)
avg_input_read_length	152	152	152	152	152	152	152	152	152	152	152	152	152	152	152	152	152	152
avg_mapped_read_length	150.73	150.35	150.66	150.41	150.55	150.86	150.84	150.54	150.68	150.65	150.58	150.68	150.6	150.68	150.61	150.57	150.56	150.64
barcode	AA4074	AA4075	AA4076	AA4077	AA4078	AA4079	AA4080	AA4081	AA4082	AA4083	AA4084	AA4085	AA4086	AB3516	AB3517	AB3518	AB3519	AB3520
deletion_length	2.04	1.95	2.1	1.99	2.01	2.08	2.11	2.14	2.15	2.24	2.19	2.1	2.15	2.17	2.2	2.1	2.1	2.17
deletion_rate	0.03	0.04	0.03	0.04	0.03	0.03	0.03	0.04	0.04	0.04	0.04	0.04	0.04	0.04	0.04	0.04	0.04	0.03
insertion_length	1.64	1.5	1.72	1.7	1.56	1.62	1.7	1.71	1.73	1.71	1.69	1.72	1.78	1.81	1.77	1.75	1.76	1.79
insertion_rate	0.03	0.04	0.02	0.03	0.03	0.03	0.03	0.04	0.03	0.03	0.03	0.03	0.03	0.03	0.03	0.03	0.03	0.03
mismatch_rate	0.61	0.62	0.59	0.61	0.6	0.57	0.61	0.69	0.66	0.62	0.65	0.65	0.68	0.64	0.62	0.65	0.62	0.61
multimapped	46300794	50051298	51164175	39011999	38279751	41961205	39691110	46532905	48785929	49851104	47267045	50165822	52796000	50460808	49691212	44029580	42019021	36587484
multimapped_percent	85.87	87.55	87.22	86.36	85.3	85.94	85.6	88.41	87.09	87.57	87.59	86.92	86.43	86.83	87.02	86.27	86.53	86.72
multimapped_toomany	821789	552183	870039	517300	533432	775813	807241	978998	1091017	1139718	1031289	1095350	1149218	1143316	1147754	965282	867034	852054
multimapped_toomany_percent	1.52	0.97	1.48	1.15	1.19	1.59	1.74	1.86	1.95	2	1.91	1.9	1.88	1.97	2.01	1.89	1.79	2.02
num_ATAC_splices	44	11	19	25	29	56	34	64	61	73	46	40	31	41	14	47	48	47
num_GCAG_splices	182	98	164	109	91	157	131	135	213	132	150	184	184	215	155	175	137	157
num_GTAG_splices	14434	9803	14779	9339	10066	13869	15504	14674	15510	16839	13507	18358	16620	19564	18216	17713	17966	16071
num_annotated_splices	0	0	0	0	0	0	0	0	0	0	0	0	0	0	0	0	0	0
num_noncanonical_splices	1704	741	1338	952	766	970	1398	984	1226	1460	1511	1774	1481	1138	1527	1176	920	996
num_splices	16364	10653	16300	10425	10952	15052	17067	15857	17010	18504	15214	20356	18316	20958	19912	19111	19071	17271
total_reads	53917778	57169874	58663710	45172763	44877689	48824439	46366375	52632086	56021022	56925957	53964015	57712423	61082867	58111272	57105522	51039206	48559935	42188540
uniquely_mapped	5192096	4853212	5275575	4245769	4314796	4592214	4252909	3968677	4690417	4628780	4598722	5161617	5576045	5431516	5190583	4833983	4663395	3887308
uniquely_mapped_percent	9.63	8.49	8.99	9.4	9.61	9.41	9.17	7.54	8.37	8.13	8.52	8.94	9.13	9.35	9.09	9.47	9.6	9.21
unmapped_mismatches_percent	0	0	0	0	0	0	0	0	0	0	0	0	0	0	0	0	0	0
unmapped_other_percent	0.01	0.01	0.01	0.01	0.01	0.01	0.01	0.01	0.01	0.01	0.01	0.01	0.01	0.01	0.01	0.01	0.01	0.02
unmapped_tooshort_percent	2.96	2.99	2.3	3.09	3.89	3.05	3.47	2.18	2.58	2.28	1.96	2.22	2.54	1.84	1.87	2.36	2.07	2.03
