# Supplementary material for: Alteration in the Culex pipiens transcriptome reveals diverse mechanisms of the mosquito immune system implicated upon Rift Valley fever phlebovirus exposure
Source: PLoS Negl Trop Dis. 2020 Dec 10;14(12):e0008870. doi: 10.1371/journal.pntd.0008870 (PMC7755283; doi:10.1371/journal.pntd.0008870)
Supplement: S2 Table — The transcripts differentially expressed at 2 hpe, 3 dpe and 14 dpe were listed with corresponding best matches in the protein nr database at NCBI. Sequences of the transcripts were subjected to BLASTX with a cut-off of P value < 0.0001. Open Reading Frame (ORF) annotations (*) were obtained by combining a search performed with the Pfam, Conserved Domain and Swiss-prot databases. The DEG highlighted in green colour corresponds to the immune related DEG identified in the present study.FC = fold change; nr = non-redundant;— = no significant. (XLSX) [file pntd.0008870.s006.xlsx]

## Sheet: Total DEG
Transcript name	FC at 2 hpe	FC at 3 dpe	FC at 14 dpe	Best match with the nr NCBI protein database	E value	ORF annotations*
Cpip1A060228T1	-147.829			>XP_019547986.1 PREDICTED: translocation protein SEC62 [Aedes albopictus]	2e-156	Translocation protein SEC62
Cpip1A119623T1	-145.503			No match	-	Hypothetical protein
Cpip1A026766T2	-125.408			>XP_001843005.1 conserved hypothetical protein [Culex quinquefasciatus]	3e-76	Conserved hypothetical protein
Cpip1A003202T1	-88.5172			>KXJ74321.1 hypothetical protein RP20_CCG013641 [Aedes albopictus]	9e-144	Ras-related protein Rab-8A
Cpip1A176391T1	-87.2821			No match	-	Hypothetical protein
Cpip1A072737T1	-83.8122			>XP_001843600.1 conserved hypothetical protein [Culex quinquefasciatus]	0	UHRF1-binding protein 1-like
Cpip1A143372T1	-72.2671			>XP_001859064.1 conserved hypothetical protein, partial [Culex quinquefasciatus]	9e-91	Conserved hypothetical protein
Cpip1A065598T1	-70.9418			>XP_001842079.1 conserved hypothetical protein [Culex quinquefasciatus]	2e-70	Gametocyte-specific factor 1
Cpip1A006053T1	-68.5953			>XP_021713207.1 DNA-binding protein Ets97D [Aedes aegypti]	3e-55	DNA-binding protein Ets97D
Cpip1A109739T1	-64.6172			No match	-	Hypothetical protein
Cpip1A103211T1	-59.2233			>ASO76410.1 heavy chain, muscle Myosin, partial [Spodoptera littoralis]	2e-76	Myosin heavy chain, muscle
Cpip1A001411T1	-58.8009			>XP_001846691.1 DNA replication complex GINS protein PSF2 [Culex quinquefasciatus]	2e-145	Probable DNA replication complex GINS protein PSF2
Cpip1A094819T1	-55.4717			>XP_001842471.1 myosin-2 heavy chain [Culex quinquefasciatus]	0	Myosin heavy chain, muscle
Cpip1A084917T1	-55.0374			>AAL16046.1 long form D7clu1 salivary protein [Culex quinquefasciatus]	0	37 kDa salivary gland allergen Aed a 2
Cpip1A029893T1	-53.7719			>XP_001842114.1 serine protease [Culex quinquefasciatus]	5e-32	CD209 antigen
Cpip1A150308T1	-52.2831			No match	-	Hypothetical protein
Cpip1A106259T1	-49.1294			>XP_001850563.1 amidophosphoribosyltransferase [Culex quinquefasciatus]	8e-22	Conserved hypothetical protein
Cpip1A040881T3	-48.8537			>XP_001842471.1 myosin-2 heavy chain [Culex quinquefasciatus]	5e-57	Myosin heavy chain, muscle
Cpip1A052481T1	-45.7747			>XP_019538233.1 PREDICTED: magnesium transporter NIPA2 isoform X1 [Aedes albopictus]	0	Magnesium transporter NIPA2
Cpip1A028228T2	-43.702			>XP_021699455.1 uncharacterized protein LOC5575915 [Aedes aegypti]	0	Zinc finger protein 84
Cpip1A134400T1	-43.0631			>AAR18455.1 putative 16.8 kDa salivary protein [Culex quinquefasciatus]	7e-43	Putative salivary protein
Cpip1A060437T1	-42.481			>XP_019536598.1 PREDICTED: 60S ribosomal protein L15-like [Aedes albopictus]	1e-59	60S ribosomal protein L15
Cpip1A117588T1	-40.8747			>XP_001851408.1 conserved hypothetical protein [Culex quinquefasciatus]	5e-23	Conserved hypothetical protein
Cpip1A084593T1	-40.8521			>XP_001653370.1 transcription elongation factor S-II isoform X2 [Aedes aegypti]	3e-28	Transcription elongation factor S-II
Cpip1A025203T1	-39.518			>XP_001846442.1 tar RNA binding protein [Culex quinquefasciatus]	0	Interferon-inducible double-stranded RNA-dependent protein kinase activator A homolog A
Cpip1A144425T1	-39.0767			No match	-	Hypothetical protein
Cpip1A133526T1	-38.9722			>AAR18412.1 15.4 kDa salivary peptide [Culex quinquefasciatus]	1e-92	Putative salivary protein
Cpip1A122267T2	-38.581			No match	-	Hypothetical protein
Cpip1A071069T1	-36.8476			>XP_001843526.1 phosphatase-1 [Culex quinquefasciatus]	1e-21	serine/threonine-protein phosphatase
Cpip1A050083T1	-36.3247			>XP_001842471.1 myosin-2 heavy chain [Culex quinquefasciatus]	0	Myosin heavy chain, muscle
Cpip1A089043T1	-35.9337			>XP_021698542.1 poly(rC)-binding protein 3 isoform X11 [Aedes aegypti]	0	Poly(rC)-binding protein 3
Cpip1A127225T2	-35.6096			No match	-	Hypothetical protein
Cpip1A072286T1	-35.2436			>XP_001864974.1 dimeric dihydrodiol dehydrogenase [Culex quinquefasciatus]	0	Trans-1,2-dihydrobenzene-1,2-diol dehydrogenase
Cpip1A140921T1	-35.1473			>XP_001843849.1 mTERF domain-containing protein 1, mitochondrial [Culex quinquefasciatus]	4e-62	Conserved hypothetical protein
Cpip1A146022T1	-33.7496			>XP_001867118.1 hypothetical protein CpipJ_CPIJ017043 [Culex quinquefasciatus]	2e-34	Conserved hypothetical protein
Cpip1A137038T2	-32.8263			>XP_001865894.1 conserved hypothetical protein [Culex quinquefasciatus]	8e-119	Conserved hypothetical protein
Cpip1A085302T1	-31.9798			>XP_019535848.1 PREDICTED: WD repeat-containing protein 55 homolog [Aedes albopictus]	5e-36	WD repeat-containing protein 55 homolog
Cpip1A058925T1	-31.7255			>XP_001870703.1 T-complex protein 1 subunit gamma [Culex quinquefasciatus]	9e-162	T-complex protein 1 subunit gamma
Cpip1A148352T1	-31.708			No match	-	Hypothetical protein
Cpip1A056002T1	-31.3001			>XP_021702361.1 myotubularin-related protein 2 [Aedes aegypti]	7e-59	Myotubularin-related protein 2
Cpip1A143834T1	-31.0567			No match	-	Hypothetical protein
Cpip1A007110T1	-30.9871			>EFN73372.1 hypothetical protein EAG_05216, partial [Camponotus floridanus]	7e-73	Conserved hypothetical protein
Cpip1A052513T1	-30.6961			>XP_001861486.1 snail protein [Culex quinquefasciatus]	3e-46	Conserved hypothetical protein
Cpip1A114474T1	-30.221			>XP_001870672.1 predicted protein [Culex quinquefasciatus]	3e-164	Conserved hypothetical protein
Cpip1A095719T4	-30.1231			>XP_001863111.1 als [Culex quinquefasciatus]	8e-78	TLR4 interactor with leucine rich repeats
Cpip1A173233T2	-30.0364			>XP_001849691.1 conserved hypothetical protein [Culex quinquefasciatus]	4e-55	Conserved hypothetical protein
Cpip1A023777T3	-28.8065			>XP_019760776.1 PREDICTED: fasciculation and elongation protein zeta-2-like [Dendroctonus ponderosae]	5e-05	Fasciculation and elongation protein zeta-2
Cpip1A121445T1	-28.4389			>XP_001845293.1 conserved hypothetical protein [Culex quinquefasciatus]	5e-37	Conserved hypothetical protein
Cpip1A132508T1	-27.7855			No match	-	Hypothetical protein
Cpip1A148498T1	-27.4587			>XP_001854402.1 zinc finger protein [Culex quinquefasciatus]	1e-124	Conserved hypothetical protein
Cpip1A166755T1	-27.1928			No match	-	Hypothetical protein
Cpip1A042279T1	-27.0727			>XP_001870977.1 hypothetical protein CpipJ_CPIJ010337 [Culex quinquefasciatus]	2e-91	Conserved hypothetical protein
Cpip1A073151T2	-26.7381			>XP_001850456.1 truncated ER mannose-binding lectin [Culex quinquefasciatus]	7e-13	Conserved hypothetical protein
Cpip1A154746T1	-26.3705			>XP_001867976.1 conserved hypothetical protein [Culex quinquefasciatus]	2e-66	Conserved hypothetical protein
Cpip1A080389T1	-26.1184	41.9186		>XP_001843675.1 nucleoside diphosphate-linked moiety X motif 19 [Culex quinquefasciatus]	1e-162	Nucleoside diphosphate-linked moiety X motif 19
Cpip1A040159T2	-25.7028			>XP_001845315.1 beta-parvin [Culex quinquefasciatus]	0	Beta-parvin
Cpip1A113955T1	-25.2376			No match	-	Hypothetical protein
Cpip1A119358T1	-24.9525			No match	-	Hypothetical protein
Cpip1A053669T1	-24.8793			>XP_001842139.1 aq_284 [Culex quinquefasciatus]	0	Threonylcarbamoyladenosine tRNA methylthiotransferase
Cpip1A088100T1	-23.8728			>XP_001854407.1 gawky [Culex quinquefasciatus]	2e-82	Protein Gawky {ECO:0000312|FlyBase:FBgn0051992}
Cpip1A078246T1	-23.7105			>XP_001847427.1 bicaudal-c [Culex quinquefasciatus]	0	Protein bicaudal C
Cpip1A143052T1	-23.6432			>XP_001842733.1 conserved hypothetical protein [Culex quinquefasciatus]	2e-33	Conserved hypothetical protein
Cpip1A148325T1	-23.3907			>XP_001859462.1 scratch 2 protein [Culex quinquefasciatus]	3e-87	Conserved hypothetical protein
Cpip1A063356T1	-23.3529			>XP_001845236.1 mitosis inhibitor protein kinase [Culex quinquefasciatus]	0	Membrane-associated tyrosine- and threonine-specific cdc2-inhibitory kinase
Cpip1A046971T1	-23.1129			>XP_001656900.2 mini-chromosome maintenance complex-binding protein [Aedes aegypti]	2e-154	Mini-chromosome maintenance complex-binding protein
Cpip1A111538T1	-22.9312			No match	-	Hypothetical protein
Cpip1A071533T1	-22.7878			>XP_001861299.1 chromatin remodelling complex ATPase chain Iswi [Culex quinquefasciatus]	2e-117	SWI/SNF-related matrix-associated actin-dependent regulator of chromatin subfamily A member 5
Cpip1A114940T4	-22.6371			No match	-	Hypothetical protein
Cpip1A008626T3	-22.3209			>XP_021707660.1 syntaxin-binding protein 5 isoform X5 [Aedes aegypti]	0	Syntaxin-binding protein 5
Cpip1A101596T1	-22.1661			>XP_001865082.1 pre-mRNA splicing factor prp17 [Culex quinquefasciatus]	6e-41	Conserved hypothetical protein
Cpip1A097708T1	-22.1625			>XP_001850234.1 DNA polymerase epsilon [Culex quinquefasciatus]	2e-67	DNA polymerase epsilon catalytic subunit A
Cpip1A117969T1	-22.0802			No match	-	Hypothetical protein
Cpip1A144093T1	-21.4364			No match	-	Hypothetical protein
Cpip1A123078T1	-21.2005			>XP_001846965.1 conserved hypothetical protein [Culex quinquefasciatus]	1e-22	Conserved hypothetical protein
Cpip1A088463T3	-21.1879			>XP_001847794.1 conserved hypothetical protein [Culex quinquefasciatus]	0	Endoplasmic reticulum membrane-associated RNA degradation protein
Cpip1A041405T2	-21.0261			>XP_021713056.1 PDZ and LIM domain protein Zasp isoform X3 [Aedes aegypti]	0	PDZ and LIM domain protein Zasp
Cpip1A136802T1	-20.465			>XP_001866909.1 conserved hypothetical protein [Culex quinquefasciatus]	9e-128	Conserved hypothetical protein
Cpip1A022596T3	-20.0544			>XP_001867853.1 alpha-amylase I [Culex quinquefasciatus]	3e-118	Alpha-amylase I
Cpip1A083599T1	-19.9547			>XP_019547528.1 PREDICTED: protein Lilipod [Aedes albopictus]	0	Protein LMBR1L
Cpip1A125752T1	-19.7343			No match	-	Hypothetical protein
Cpip1A111385T1	-19.6913			No match	-	Hypothetical protein
Cpip1A164308T2	-19.6798			>XP_001843431.1 hypothetical protein CpipJ_CPIJ002163 [Culex quinquefasciatus]	6e-69	Conserved hypothetical protein
Cpip1A057434T1	-19.2602			>XP_001846424.1 proteasome maturation protein [Culex quinquefasciatus]	2e-91	Proteasome maturation protein
Cpip1A058761T2	-19.2048			>XP_001849140.1 conserved hypothetical protein [Culex quinquefasciatus]	0	2-oxoglutarate dehydrogenase, mitochondrial
Cpip1A151613T1	-18.8526			>XP_001867981.1 conserved hypothetical protein [Culex quinquefasciatus]	4e-11	Conserved hypothetical protein
Cpip1A046951T1	-18.6551			>XP_001867383.1 conserved hypothetical protein [Culex quinquefasciatus]	0	Histone-lysine N-methyltransferase SMYD3
Cpip1A110861T1	-18.6245			>XP_001865799.1 ubiquitin specific protease [Culex quinquefasciatus]	1e-07	Conserved hypothetical protein
Cpip1A053970T1	-18.0536			>XP_019555863.1 PREDICTED: BUB3-interacting and GLEBS motif-containing protein	2e-64	BUB3-interacting and GLEBS motif-containing protein ZNF207 {ECO:0000250|UniProtKB:O43670}
Cpip1A146777T1	-17.9691			No match	-	Hypothetical protein
Cpip1A168233T1	-17.706			No match	-	Hypothetical protein
Cpip1A048037T1	-17.6419			>XP_001842183.1 nuclear pore complex protein Nup155 [Culex quinquefasciatus]	0	Nuclear pore complex protein Nup155
Cpip1A051805T1	-17.5954			>XP_001846421.1 DNA repair and recombination protein pif1, mitochondrial [Culex quinquefasciatus]	2e-154	ATP-dependent DNA helicase PIF1 {ECO:0000255|HAMAP-Rule:MF_03176}
Cpip1A050811T1	-17.389			>XP_001842146.1 conserved hypothetical protein [Culex quinquefasciatus]	2e-115	UV radiation resistance-associated gene protein
Cpip1A005847T1	-17.3092			>XP_001863668.1 myosin light chain 1 [Culex quinquefasciatus]	2e-93	Myosin light chain alkali
Cpip1A076494T1	-17.2594			>XP_001843848.1 U4/U6 small nuclear ribonucleoprotein Prp31 [Culex quinquefasciatus]	0	U4/U6 small nuclear ribonucleoprotein Prp31
Cpip1A133968T2	-17.0438			>AAR18410.1 putative 13.1 kDa salivary protein [Culex quinquefasciatus]	2e-75	Putative salivary protein
Cpip1A072745T1	-16.3466			>XP_001847427.1 bicaudal-c [Culex quinquefasciatus]	0	Protein bicaudal C
Cpip1A096923T1	-15.2905			>XP_001866729.1 CTP synthase [Culex quinquefasciatus]	0	CTP synthase
Cpip1A103830T1	-15.2825			>XP_001843359.1 conserved hypothetical protein [Culex quinquefasciatus]	0	Protein suppressor of underreplication
Cpip1A129040T2	-14.8432			>XP_001847735.1 7.8 kDa basic salivary peptide [Culex quinquefasciatus]	1e-42	Putative salivary protein
Cpip1A120196T1	-14.6372			No match	-	Hypothetical protein
Cpip1A041850T2	-14.6003			>XP_001842184.1 conserved hypothetical protein [Culex quinquefasciatus]	7e-134	Mitochondrial Rho GTPase
Cpip1A140998T1	-14.5576			No match	-	Hypothetical protein
Cpip1A125335T1	-14.5122			>XP_001859462.1 scratch 2 protein [Culex quinquefasciatus]	4e-134	Conserved hypothetical protein
Cpip1A079710T1	-14.0693			>XP_001866714.1 UBX domain-containing protein 8 [Culex quinquefasciatus]	0	FAS-associated factor 2-B
Cpip1A059800T1	-13.7193			>XP_001846691.1 DNA replication complex GINS protein PSF2 [Culex quinquefasciatus]	1e-145	Probable DNA replication complex GINS protein PSF2
Cpip1A128365T1	-13.7038			No match	-	Hypothetical protein
Cpip1A054335T1	-13.6284			>XP_001863858.1 hypothetical protein CpipJ_CPIJ013757 [Culex quinquefasciatus]	3e-71	Conserved hypothetical protein
Cpip1A151403T1	-13.5544			>XP_001843005.1 conserved hypothetical protein [Culex quinquefasciatus]	1e-26	Conserved hypothetical protein
Cpip1A160084T2	-13.5115			No match	-	Hypothetical protein
Cpip1A122642T1	-13.3534			No match	-	Hypothetical protein
Cpip1A099578T1	-13.3375			>XP_001846988.1 conserved hypothetical protein [Culex quinquefasciatus]	2e-154	Enhancer of mRNA-decapping protein 4 homolog
Cpip1A042147T1	-12.8551			>EAT40873.1 AAEL007427-PB [Aedes aegypti]	7e-48	Zinc finger protein 271
Cpip1A096614T1	-12.7206			>EAT42201.1 AAEL006237-PA, partial [Aedes aegypti]	1e-59	Zinc finger protein 2
Cpip1A091497T1	-12.5714			>XP_001845458.1 DNA repair protein RAD51 [Culex quinquefasciatus]	0	DNA repair protein RAD51 homolog 1
Cpip1A124727T2	-12.373			>XP_001842261.1 hypothetical protein CpipJ_CPIJ000696 [Culex quinquefasciatus]	4e-10	Conserved hypothetical protein
Cpip1A031059T3	-12.3213			>XP_001843599.1 ribonuclease 3 [Culex quinquefasciatus]	0	ribonuclease 3
Cpip1A172393T1	-12.1629			No match	-	Hypothetical protein
Cpip1A048377T1	-12.0832			>XP_001845458.1 DNA repair protein RAD51 [Culex quinquefasciatus]	0	DNA repair protein RAD51 homolog 1
Cpip1A162721T1	-12.0399			>XP_001842260.1 conserved hypothetical protein [Culex quinquefasciatus]	1e-136	Conserved hypothetical protein
Cpip1A068832T1	-11.9386			>XP_001864975.1 aldehyde dehydrogenase [Culex quinquefasciatus]	2e-147	Aldehyde dehydrogenase, mitochondrial
Cpip1A135948T1	-11.7017			No match	-	Hypothetical protein
Cpip1A009744T1	-11.6492			>AEQ27735.1 defensin [Culex quinquefasciatus]	8e-61	Defensin-C
Cpip1A076133T1	-11.6203			>XP_001849149.1 conserved hypothetical protein [Culex quinquefasciatus]	0	WD repeat-containing protein 92
Cpip1A058298T1	-11.5465			>XP_001842138.1 conserved hypothetical protein [Culex quinquefasciatus]	0	Conserved hypothetical protein
Cpip1A052559T1	-11.508			>XP_001842701.1 type II keratin [Culex quinquefasciatus]	0	Spindle assembly abnormal protein 6 homolog
Cpip1A014968T4	-11.2388			>AAEL003832-PA [Aedes aegypti]	9e-24	Defensin-C
Cpip1A119353T1	-11.2048	-68.29		No match	-	Hypothetical protein
Cpip1A038761T1	-10.6931			>XP_001866719.1 conserved hypothetical protein [Culex quinquefasciatus]	0	Conserved hypothetical protein
Cpip1A158957T1	-10.6424			>XP_001845450.1 zinc finger protein 124 [Culex quinquefasciatus]	2e-119	Conserved hypothetical protein
Cpip1A032109T2	-10.5438			>XP_001854343.1 conserved hypothetical protein [Culex quinquefasciatus]	0	Conserved hypothetical protein
Cpip1A050500T1	-10.5366	110.218		>XP_019540871.1 PREDICTED: AP-2 complex subunit alpha [Aedes albopictus]	0	AP-2 complex subunit alpha
Cpip1A129023T1	-10.5181			>XP_309520.2 AGAP011126-PA, partial [Anopheles gambiae str. PEST]	4e-08	Conserved hypothetical protein
Cpip1A067452T3	-10.4794			>XP_001867383.1 conserved hypothetical protein [Culex quinquefasciatus]	1e-161	Histone-lysine N-methyltransferase SMYD3
Cpip1A005512T1	-10.4386			>XP_021702392.1 leucine-rich repeats and immunoglobulin-like domains protein	3e-69	Leucine-rich repeats and immunoglobulin-like domains protein 3
Cpip1A115734T1	-10.3538			No match	-	Hypothetical protein
Cpip1A060604T1	-10.1914			>XP_001861473.1 YTH domain protein [Culex quinquefasciatus]	1e-24	YTH domain-containing family protein 2 {ECO:0000305}
Cpip1A077601T1	-10.0586			>XP_001850234.1 DNA polymerase epsilon [Culex quinquefasciatus]	0	DNA polymerase epsilon catalytic subunit A
Cpip1A166559T1	-9.76097			>XP_001865723.1 cis,cis-muconate transport protein MucK [Culex quinquefasciatus]	6e-119	protein spinster family of the Major Facilitator Superfamily of transporters
Cpip1A073819T4	-9.72258			>XP_001866713.1 antennae-specific protein [Culex quinquefasciatus]	1e-137	Conserved hypothetical protein
Cpip1A138955T1	-9.50031			>AAR18442.1 16 kDa salivary peptide [Culex quinquefasciatus]	5e-93	Putative salivary protein
Cpip1A092240T3	-9.48059			>XP_001862047.1 ccaat-binding transcription factor subunit a [Culex quinquefasciatus]	3e-137	Nuclear transcription factor Y subunit beta
Cpip1A093132T1	-9.43484			>KXJ70212.1 hypothetical protein RP20_CCG024437 [Aedes albopictus]	1e-11	Zinc finger protein 564
Cpip1A089637T1	-9.29667			>XP_001843597.1 conserved hypothetical protein [Culex quinquefasciatus]	2e-58	Protein maelstrom homolog
Cpip1A128233T2	-9.26409			>AAR18425.1 putative 41.9 kDa basic salivary protein [Culex quinquefasciatus]	0	Putative salivary protein
Cpip1A063074T2	-9.0772			>XP_001861350.1 conserved hypothetical protein [Culex quinquefasciatus]	2e-09	Conserved hypothetical protein
Cpip1A162397T3	-9.06843			No match	-	Hypothetical protein
Cpip1A052017T1	-8.92501			>XP_001843220.1 DNA-binding protein D-ELG [Culex quinquefasciatus]	6e-180	DNA-binding protein Ets97D
Cpip1A016782T1	-8.65357			>XP_001843853.1 conserved hypothetical protein [Culex quinquefasciatus]	0	Ubiquitin carboxyl-terminal hydrolase 46
Cpip1A083091T1	-8.60977			>XP_021702264.1 UPF0565 protein C2orf69 homolog [Aedes aegypti]	2e-94	UPF0565 protein C2orf69 homolog
Cpip1A163931T1	-8.36896			>XP_001862791.1 zinc finger protein [Culex quinquefasciatus]	3e-44	Conserved hypothetical protein
Cpip1A073618T1	-8.33187			>XP_001870024.1 xylosyltransferase oxt [Culex quinquefasciatus]	2e-76	Xylosyltransferase oxt
Cpip1A075565T1	-8.32041			>XP_001866729.1 CTP synthase [Culex quinquefasciatus]	0	CTP synthase
Cpip1A032934T2	-8.1562			>XP_001843750.1 zinc finger protein 37 [Culex quinquefasciatus]	0	Zinc finger protein 782
Cpip1A057400T1	-8.15213			No match	-	Hypothetical protein
Cpip1A027127T1	-8.05361			>XP_001846690.1 tnf receptor associated factor [Culex quinquefasciatus]	2e-169	TNF receptor-associated factor 4
Cpip1A136740T3	-8.02817			>XP_001843752.1 septin interacting protein [Culex quinquefasciatus]	3e-154	Conserved hypothetical protein
Cpip1A085008T7	-7.92839			>XP_001862046.1 peptidyl-prolyl cis-trans isomerase 10 [Culex quinquefasciatus]	2e-46	Conserved hypothetical protein
Cpip1A088346T1	-7.66441			>KXJ79230.1 hypothetical protein RP20_CCG001922 [Aedes albopictus]	0	Peregrin
Cpip1A022732T3	-7.6033			>XP_001843688.1 fidipidine [Culex quinquefasciatus]	0	Coiled-coil domain-containing protein 93
Cpip1A065193T1	-7.4694			>KFB52429.1 hypothetical protein ZHAS_00020674 [Anopheles sinensis]	4e-63	Zinc finger protein 287
Cpip1A059844T1	-7.25007			>XP_021701093.1 protein rigor mortis [Aedes aegypti]	0	Protein rigor mortis
Cpip1A082137T1	-7.1727			>XP_001862374.1 ribosomal protein S6 kinase, 90kD, polypeptide [Culex quinquefasciatus]	5e-157	Ribosomal protein S6 kinase alpha-5
Cpip1A064628T1	-7.11414			>XP_021701164.1 uncharacterized protein LOC23687644 isoform X1 [Aedes aegypti]	0	Phosphatidylinositol 3,4,5-trisphosphate 3-phosphatase and dual-specificity protein phosphatase PTEN
Cpip1A044564T2	-7.08026			>XP_023295065.1 peptidyl-prolyl cis-trans isomerase sig-7 [Lucilia cuprina]	9e-170	Peptidyl-prolyl cis-trans isomerase-like 4
Cpip1A021244T3	-6.90296			>XP_011493451.1 ribonuclease H1 [Aedes aegypti]	6e-84	Ribonuclease H1
Cpip1A122650T1	-6.8486			>XP_001843584.1 Poly(A) polymerase alpha [Culex quinquefasciatus]	1e-11	Conserved hypothetical protein
Cpip1A175196T1	-6.84174			>XP_001843357.1 salivary protein [Culex quinquefasciatus]	2e-123	Putative salivary protein
Cpip1A095518T1	-6.61615			>XP_001847755.1 transmembrane 9 superfamily protein member 4 [Culex quinquefasciatus]	0	Transmembrane 9 superfamily member 4
Cpip1A053687T1	-6.25009			>XP_001651217.2 sorting nexin-2 [Aedes aegypti]	0	Sorting nexin-2
Cpip1A072047T1	-6.17452			>XP_001843173.1 predicted protein [Culex quinquefasciatus]	4e-22	Conserved hypothetical protein
Cpip1A109879T1	-6.02411			No match	-	Hypothetical protein
Cpip1A054340T1	-5.85446			>XP_001842735.1 conserved hypothetical protein [Culex quinquefasciatus]	0	Ubiquitin-like domain-containing CTD phosphatase 1
Cpip1A014484T1	-5.70906			>XP_021702361.1 myotubularin-related protein 2 [Aedes aegypti]	2e-41	Myotubularin protein
Cpip1A001844T1	-5.56155			>XP_001869061.1 conserved hypothetical protein [Culex quinquefasciatus]	2e-66	Sjoegren syndrome nuclear autoantigen 1
Cpip1A080698T1	-5.56093			>XP_014611349.1 PREDICTED: heterogeneous nuclear ribonucleoprotein 27C-like isoform	2e-08	Heterogeneous nuclear ribonucleoprotein 27C
Cpip1A049293T1	-5.33859			>XP_001842496.1 thioredoxin domain containing 14 [Culex quinquefasciatus]	0	Thioredoxin-related transmembrane protein 2 homolog
Cpip1A036083T1	-5.29096			>XP_001843202.1 M-phase inducer phosphatase 2 [Culex quinquefasciatus]	5e-139	M-phase inducer phosphatase
Cpip1A044804T1	-5.23237			>XP_001847754.1 DNA topoisomerase 3-alpha [Culex quinquefasciatus]	5e-32	DNA topoisomerase 3-alpha
Cpip1A044630T11	-5.2104			>XP_001842526.1 conserved hypothetical protein [Culex quinquefasciatus]	0	Calcium-independent phospholipase A2-gamma
Cpip1A057074T10	-5.19239			>XP_019550250.1 PREDICTED: nuclear receptor-binding protein homolog isoform X2	0	Nuclear receptor-binding protein homolog
Cpip1A127337T1	-5.15679			No match	-	Hypothetical protein
Cpip1A053625T1	-4.9745			>XP_001842520.1 proteasome subunit alpha type 1 [Culex quinquefasciatus]	1e-175	Proteasome subunit alpha type-1
Cpip1A163390T5	-4.95313			No match	-	Hypothetical protein
Cpip1A011230T4	-4.93312			>XP_001848535.1 gamma-glutamyl hydrolase [Culex quinquefasciatus]	1e-163	Gamma-glutamyl hydrolase A
Cpip1A103156T1	-4.84327			>XP_001846417.1 vesicle protein sorting-associated [Culex quinquefasciatus]	0	Protein sly1 homolog
Cpip1A160308T6	-4.80752			>XP_029728900.1. LOW QUALITY PROTEIN: titin-like [Aedes albopictus]	9e-43	Titin protein
Cpip1A054859T1	-4.61745			>XP_001866715.1 C10 protein [Culex quinquefasciatus]	6e-75	Protein C10
Cpip1A073928T1	-4.60999			>XP_001846422.1 apoptosis inhibitor [Culex quinquefasciatus]	0	Apoptosis inhibitor 5 homolog
Cpip1A029182T1	-4.59345			>XP_001843688.1 fidipidine [Culex quinquefasciatus]	3e-29	Fidipidine protein
Cpip1A049477T1	-4.56284			>XP_001659034.2 myb-like protein AA isoform X1 [Aedes aegypti]	4e-83	52 kDa repressor of the inhibitor of the protein kinase
Cpip1A002183T1	-4.53598			>XP_001866729.1 CTP synthase [Culex quinquefasciatus]	0	CTP synthase
Cpip1A012339T3	-4.51782			>XP_001651828.2 RNA polymerase II-associated protein 1 [Aedes aegypti]	0	RNA polymerase II-associated protein 1
Cpip1A074605T1	-4.3691			>XP_001850374.1 conserved hypothetical protein [Culex quinquefasciatus]	1e-128	Conserved hypothetical protein
Cpip1A033467T2	-4.3565			>XP_001863230.1. nonsense-mediated mRNA decay protein [Culex quinquefasciatus]	7e-36	NMD3 protein
Cpip1A049459T1	-4.20852			>NP_731941.1 effete, isoform A [Drosophila melanogaster]	8e-102	Ubiquitin-conjugating enzyme E2-17 kDa
Cpip1A037822T1	-4.17621			>XP_001842513.1 gamma-secretase subunit Aph-1 [Culex quinquefasciatus]	3e-131	Gamma-secretase subunit Aph-1
Cpip1A019802T2	-4.16285			>XP_001856897.1 inositol polyphosphate 5-phosphatase [Culex quinquefasciatus]	0	Inositol polyphosphate 5-phosphatase OCRL-1
Cpip1A060496T5	-3.91748			>XP_001848395.1 transcription factor castor [Culex quinquefasciatus]	0	Transcription factor castor
Cpip1A048836T1	-3.7989			>XP_001866716.1 HemK methyltransferase family member 1 [Culex quinquefasciatus]	0	HemK methyltransferase family member 1
Cpip1A041945T1	-3.71993			>XP_021702006.1 uncharacterized protein LOC110676864 [Aedes aegypti]	2e-68	Conserved hypothetical protein
Cpip1A065936T1	-3.6754			>EAT43385.1 AAEL005193-PB [Aedes aegypti]	4e-42	Conserved hypothetical protein
Cpip1A164770T1	-3.6571			>XP_001842733.1 conserved hypothetical protein [Culex quinquefasciatus]	0.0001	Conserved hypothetical protein
Cpip1A017781T3	-3.51673			>XP_019565618.1 PREDICTED: ephrin type-A receptor 3 isoform X4 [Aedes albopictus]	0	Ephrin type-B receptor 1
Cpip1A087780T1	-3.44165			>XP_001843336.1 conserved hypothetical protein, partial [Culex quinquefasciatus]	0	UPF0553 protein C9orf64
Cpip1A027656T2	-3.39781			>XP_001846980.1 zinc finger protein 36 [Culex quinquefasciatus]	0	Zinc finger protein 135
Cpip1A091918T3	-3.3509			>XP_001862491.1 piwi [Culex quinquefasciatus]	0	Protein aubergine {ECO:0000312|EMBL:AGA18944.1}
Cpip1A066992T1	-3.31516			>XP_001866712.1 dihydrolipoamide acetyltransferase component of pyruvate dehydrogenase	0	Dihydrolipoyllysine-residue acetyltransferase component of pyruvate dehydrogenase complex, mitochondrial
Cpip1A001470T1	-3.13878			>XP_001843657.1 mitochondrial-processing peptidase alpha subunit [Culex quinquefasciatus]	0	Mitochondrial-processing peptidase subunit alpha
Cpip1A053745T1	-3.12646			>XP_001866728.1 aaa atpase [Culex quinquefasciatus]	0	ATPase family AAA domain-containing protein 1-B
Cpip1A160147T6	-2.89411			>ETN60072.1 bestrophin 2,3,4 [Anopheles darlingi]	7e-08	Bestrophin
Cpip1A106140T2	-2.75715			>XP_001851269.1 conserved hypothetical protein [Culex quinquefasciatus]	9e-151	Transmembrane protein 186
Cpip1A019565T1	-2.23735			>XP_001851260.1 ATPase n2b [Culex quinquefasciatus]	0	Putative ATPase N2B
Cpip1A066234T1	-2.23199			>XP_001842086.1 alpha-aminoadipic semialdehyde synthase, mitochondrial [Culex quinquefasciatus]	0	Alpha-aminoadipic semialdehyde synthase, mitochondrial
Cpip1A125978T4	-2.18004			No match	-	Hypothetical protein
Cpip1A167972T2	-2.14365			>XP_001842483.1 conserved hypothetical protein [Culex quinquefasciatus]	2e-86	Conserved hypothetical protein
Cpip1A173971T5	-1.70807			>XP_001842488.1 multicopper oxidase [Culex quinquefasciatus]	1e-45	Multicopper oxidases
Cpip1A070207T2	3.52746			>EAT37387.1 AAEL010612-PA [Aedes aegypti]	2e-149	Luc7-like protein 3
Cpip1A007663T19	3.96137			>XP_019538052.1 PREDICTED: gustatory receptor for sugar taste 43a [Aedes albopictus]	4e-115	Gustatory receptor for sugar taste 43a
Cpip1A087985T6	3.97073			>KXJ72819.1 hypothetical protein RP20_CCG017164 [Aedes albopictus]	0	Serine/threonine-protein kinase PAK 1
Cpip1A066082T1	4.01627			>XP_001849429.1 potassium-dependent sodium-calcium exchanger [Culex quinquefasciatus]	0	Probable sodium/potassium/calcium exchanger CG1090
Cpip1A122334T2	5.15335			>XP_001867710.1 zinc transporter [Culex quinquefasciatus]	4e-97	Conserved hypothetical protein
Cpip1A119119T2	5.22922			No match	-	Hypothetical protein
Cpip1A043919T11	5.51461			>XP_001845706.1 bifunctional protein NCOAT [Culex quinquefasciatus]	3e-56	Conserved hypothetical protein
Cpip1A021066T1	5.65835			>XP_029721051.1 orexin receptor type 2-like isoform X2 [Aedes albopictus]	1e-57	Conserved hypothetical protein
Cpip1A117970T2	5.86688			No match	-	Hypothetical protein
Cpip1A072574T6	7.14211			>XP_001847690.1 tetratricopeptide repeat protein 7A [Culex quinquefasciatus]	0	Tetratricopeptide repeat protein 7B
Cpip1A053263T4	7.187			>XP_021701406.1 uncharacterized protein LOC5570300 [Aedes aegypti]	1e-110	Conserved hypothetical protein
Cpip1A068566T1	7.32147			>XP_001841947.1 N-acetyl neuraminate lyase [Culex quinquefasciatus]	3e-171	N-acetylneuraminate lyase
Cpip1A159876T1	7.38976			>XP_001864534.1 fibronectin type-III domain-containing protein 3a [Culex quinquefasciatus]	2e-05	Conserved hypothetical protein
Cpip1A074140T1	7.65457			No match	-	Hypothetical protein
Cpip1A064652T6	8.26493			>XP_001846792.1 unconventional myosin 95e [Culex quinquefasciatus]	0	Unconventional myosin-Ib
Cpip1A058921T1	8.33105			>XP_001843328.1 lipin-3 [Culex quinquefasciatus]	0	Phosphatidate phosphatase LPIN2
Cpip1A164860T3	8.34389			>XP_021698767.1 sodium- and chloride-dependent neutral and basic amino acid transporter B (0+) isoform X1 [Aedes aegypti]	1e-91	sodium/glucose cotransporters
Cpip1A131894T1	8.46013			>XP_001858957.1 conserved hypothetical protein [Culex quinquefasciatus]	0	Conserved hypothetical protein
Cpip1A144122T1	8.67916			>XP_001844354.1 cystatin-like protein [Culex quinquefasciatus]	1e-48	Conserved hypothetical protein
Cpip1A056417T1	9.02856			>XP_001841680.1 chitinase [Culex quinquefasciatus]	0	Chitotriosidase-1
Cpip1A056373T1	9.18193			>XP_001863710.1 hemomucin [Culex quinquefasciatus]	0	Adipocyte plasma membrane-associated protein
Cpip1A165518T5	9.27359			No match	-	Hypothetical protein
Cpip1A167176T1	9.40099			No match	-	Hypothetical protein
Cpip1A133881T1	9.62658			No match	-	Hypothetical protein
Cpip1A020231T3	9.84055			>XP_021713404.1 zinc finger C2HC domain-containing protein 1C isoform X4 [Aedes aegypti]	2e-18	Conserved hypothetical protein
Cpip1A000671T12	10.2684			>XP_001844338.1 conserved hypothetical protein [Culex quinquefasciatus]	1e-127	Cellular tumor antigen p53
Cpip1A077011T1	10.4225			>BAI77924.1 cytochrome P450 [Culex quinquefasciatus]	0	Cytochrome P450 6d3
Cpip1A036700T1	10.4235			>XP_019565150.1 protein snakeskin-like [Aedes albopictus]	1e-103	Conserved hypothetical protein
Cpip1A020085T6	10.5633			>KXJ70776.1 hypothetical protein RP20_CCG022513 [Aedes albopictus]	2e-149	Conserved hypothetical protein
Cpip1A169313T1	10.7134			>XP_001844828.1 conserved hypothetical protein [Culex quinquefasciatus]	3e-11	Conserved hypothetical protein
Cpip1A001067T1	10.9344			>XP_001849404.1 HD domain-containing protein 3 [Culex quinquefasciatus]	3e-127	Guanosine-3',5'-bis(diphosphate) 3'-pyrophosphohydrolase MESH1
Cpip1A099463T4	11.0139			>XP_001845062.1 beta-galactosidase [Culex quinquefasciatus]	7e-105	Beta-galactosidase
Cpip1A039204T2	11.1405			>XP_001844330.1 conserved hypothetical protein [Culex quinquefasciatus]	3e-95	Epididymal secretory protein E1
Cpip1A099211T1	11.623			>XP_001844334.1 lumbrokinase-3(1) [Culex quinquefasciatus]	3e-162	Venom serine protease Bi-VSP
Cpip1A125583T2	12.1129			>XP_001858946.1 conserved hypothetical protein [Culex quinquefasciatus]	0	Conserved hypothetical protein
Cpip1A024051T2	12.2661			>XP_001845716.1 angiotensin-converting enzyme [Culex quinquefasciatus]	0	Angiotensin-converting enzyme
Cpip1A009889T4	12.33			>XP_001867633.1 cytochrome P450 4F3 [Culex quinquefasciatus]	2e-121	Probable cytochrome P450 304a1
Cpip1A002561T1	12.4329			>4HQD_A Chain A, Crystal Structure Of Engineered Protein. Northeast Structural	2e-16	Putative ankyrin repeat protein RF_0381
Cpip1A044607T1	12.6465			>XP_001847705.1 conserved hypothetical protein [Culex quinquefasciatus]	0	Protein unzipped
Cpip1A107785T1	12.9049			No match	-	Hypothetical protein
Cpip1A155562T1	13.0659			No match	-	Hypothetical protein
Cpip1A167115T4	13.1484			No match	-	Hypothetical protein
Cpip1A068428T2	13.2382			No match	-	Hypothetical protein
Cpip1A074658T1	13.3492			>XP_001849407.1 low molecular weight phosphotyrosine protein phosphatase 1 [Culex quinquefasciatus]	4e-115	Low molecular weight phosphotyrosine protein phosphatase 1
Cpip1A030234T1	13.7271			>XP_001844261.1 glutathione transferase I [Culex quinquefasciatus]	4e-154	Glutathione S-transferase 1
Cpip1A163176T1	13.8543			No match	-	Hypothetical protein
Cpip1A028034T3	13.9808			>XP_001850295.1 ornithine decarboxylase [Culex quinquefasciatus]	1e-98	Ornithine decarboxylase 1
Cpip1A124317T2	14.0077			No match	-	Hypothetical protein
Cpip1A010903T1	15.492			>XP_001862507.1 ficolin-2 [Culex quinquefasciatus]	5e-147	Ficolin-3
Cpip1A084428T2	16.1092			>XP_021693728.1 uncharacterized protein LOC5575947 isoform X3 [Aedes aegypti]	9e-107	Conserved hypothetical protein
Cpip1A058468T1	16.9129			>XP_001843354.1 acylglycerol kinase, mitochondrial [Culex quinquefasciatus]	0	Acylglycerol kinase, mitochondrial
Cpip1A046686T1	16.919			>Q16Y34.1 RecName: Full=Alpha-tubulin N-acetyltransferase; Short=Alpha-TAT;	2e-145	Alpha-tubulin N-acetyltransferase {ECO:0000255|HAMAP-Rule:MF_03130}
Cpip1A008128T1	16.9636			>XP_018393360.1 PREDICTED: uncharacterized protein LOC108772337, partial [Cyphomyrmex costatus]	7e-167	Pao retrotransposon peptidase
Cpip1A051199T1	17.0738			>CRL05281.1 CLUMA_CG018154, isoform A [Clunio marinus]	3e-173	Angiotensin-converting enzyme
Cpip1A126423T1	17.189			>KXJ68173.1 hypothetical protein RP20_CCG005275 [Aedes albopictus]	0	Hypothetical protein
Cpip1A047975T2	18.0531			>XP_019534058.1 PREDICTED: RNA-binding protein Nova-1-like isoform X3 [Aedes albopictus]	0	RNA-binding protein Nova-1
Cpip1A025613T3	18.1132			>XP_001659080.1 retinol-binding protein pinta [Aedes aegypti]	0	Alpha-tocopherol transfer protein-like
Cpip1A101513T1	18.5361			>XP_001846424.1 proteasome maturation protein [Culex quinquefasciatus]	8e-92	Proteasome maturation protein
Cpip1A040826T2	18.601			>XP_001842933.1 alkaline phosphatase [Culex quinquefasciatus]	0	Membrane-bound alkaline phosphatase
Cpip1A178703T2	20.3494			> XP_029716755.1 uncharacterized protein LOC115260053 [Aedes albopictus]	5e-93	Pao retrotransposon peptidase
Cpip1A080097T1	22.1827			>XP_001843350.1 microtubule-associated protein RP/EB family member 1 [Culex quinquefasciatus]	4e-133	Microtubule-associated protein RP/EB family member 1
Cpip1A126568T1	22.5154			No match	-	Hypothetical protein
Cpip1A145434T1	22.9106			No match	-	Hypothetical protein
Cpip1A115080T1	23.3837			>XP_029720545.1 uncharacterized protein LOC115262282 [Aedes albopictus]	2e-26	Pao retrotransposon peptidase
Cpip1A019531T3	23.7294			>XP_001843631.1 conserved hypothetical protein [Culex quinquefasciatus]	1e-99	Caskin-1
Cpip1A010005T2	24.6511			>ETN67358.1 Glutathione S transferase D1 [Anopheles darlingi]	2e-19	Glutation S transferasa
Cpip1A065392T1	25.4339			>XP_001843329.1 conserved hypothetical protein [Culex quinquefasciatus]	0	Unconventional prefoldin RPB5 interactor 1
Cpip1A137004T1	25.4605			>XP_001862273.1 conserved hypothetical protein [Culex quinquefasciatus]	2e-44	Conserved hypothetical protein
Cpip1A126475T1	25.6091			No match	-	Hypothetical protein
Cpip1A059920T2	25.6965			>XP_001841680.1 chitinase [Culex quinquefasciatus]	0	Chitotriosidase-1
Cpip1A112047T1	26.2085			>XP_001849677.1 conserved hypothetical protein [Culex quinquefasciatus]	1e-08	Conserved hypothetical protein
Cpip1A012302T6	26.4004			>AAB37260.1 early trypsin precursor [Culex quinquefasciatus]	2e-69	Trypsin 5G1
Cpip1A032865T2	26.6971			>XP_001863585.1 G12 [Culex quinquefasciatus]	6e-40	G12 protein
Cpip1A163829T1	27.3627			No match	-	Hypothetical protein
Cpip1A019311T1	27.507			>XP_001844320.1 MPA2 allergen [Culex quinquefasciatus]	2e-83	Protein NPC2 homolog
Cpip1A012593T2	27.6248			>XP_001844321.1 conserved hypothetical protein [Culex quinquefasciatus]	2e-87	Mite group 2 allergen Gly d 2.02
Cpip1A160018T4	27.9386			>XP_001844339.1 conserved hypothetical protein [Culex quinquefasciatus]	1e-31	Conserved hypothetical protein
Cpip1A000929T1	28.3759			>XP_001843517.1 fork head [Culex quinquefasciatus]	0	Protein fork head
Cpip1A171797T4	28.3871			No match	-	Hypothetical protein
Cpip1A042144T1	28.6087			>XP_001845804.1 pancreatic triacylglycerol lipase [Culex quinquefasciatus]	1e-173	Lipase member H
Cpip1A170361T2	29.1778			No match	-	Hypothetical protein
Cpip1A079174T3	30.051			>XP_001864658.1 synaptic vesicle protein [Culex quinquefasciatus]	0	Synaptic vesicle glycoprotein 2B
Cpip1A156834T2	30.7266			>XP_001870411.1 hypothetical protein CpipJ_CPIJ020228 [Culex quinquefasciatus]	1e-08	Conserved hypothetical protein
Cpip1A105497T1	30.7423			>XP_001861971.1 zinc carboxypeptidase A 1 [Culex quinquefasciatus]	0	Zinc carboxypeptidase A 1
Cpip1A054937T1	31.2555			>XP_001865865.1 tetraspanin 97e [Culex quinquefasciatus]	2e-129	Tetraspanin-31
Cpip1A060913T1	33.2212			>XP_017480665.1 PREDICTED: synaptic vesicle glycoprotein 2B-like, partial [Rhagoletis zephyria]	7e-105	Synaptic vesicle glycoprotein 2B
Cpip1A010282T4	33.3122			>XP_001842718.1 protease m1 zinc metalloprotease [Culex quinquefasciatus]	2e-155	Endoplasmic reticulum aminopeptidase 2
Cpip1A071231T1	34.1285			>BAI77924.1 cytochrome P450 [Culex quinquefasciatus]	0	Cytochrome P450 6d3
Cpip1A039220T1	35.3305			>XP_001864903.1 nitrilase and fragile histidine triad fusion protein NitFhit	4e-62	Omega-amidase NIT2
Cpip1A137686T1	35.7391			No match	-	Hypothetical protein
Cpip1A010268T6	36.244			>XP_001850319.1 lactase-phlorizin hydrolase [Culex quinquefasciatus]	2e-61	Lactase-phlorizin hydrolase
Cpip1A049703T1	36.4052			No match	-	Hypothetical protein
Cpip1A037043T1	37.2629			>XP_001846625.1 serine protease1/2 [Culex quinquefasciatus]	0	Collagenase
Cpip1A035296T1	37.2683			>XP_001844339.1 conserved hypothetical protein [Culex quinquefasciatus]	5e-127	Cellular tumor antigen p53
Cpip1A026139T3	37.6152			>KXJ83253.1 hypothetical protein RP20_CCG007181 [Aedes albopictus]	2e-97	Uncharacterized protein K02A2.6
Cpip1A005324T1	40.467			No match	-	Hypothetical protein
Cpip1A131475T1	41.1398			>XP_001859639.1 deoxyribonuclease I [Culex quinquefasciatus]	2e-94	Endonuclease
Cpip1A032082T1	42.6472			>XP_001842710.1 chitooligosaccharidolytic beta-N-acetylglucosaminidase [Culex quinquefasciatus]	0	Chitooligosaccharidolytic beta-N-acetylglucosaminidase
Cpip1A078847T1	43.5546			>XP_019543665.1 PREDICTED: uncharacterized protein LOC109414303 [Aedes albopictus]	3e-47	Transcription activator MBF2
Cpip1A060288T1	44.3362			>XP_001843336.1 conserved hypothetical protein, partial [Culex quinquefasciatus]	9e-93	UPF0553 protein v1g230591
Cpip1A145959T1	45.0023			>KNE89549.1 hypothetical protein PSTG_16994 [Puccinia striiformis f. sp.	1e-67	Conserved hypothetical protein
Cpip1A107574T1	45.1543			No match	-	Hypothetical protein
Cpip1A117974T1	46.0739			No match	-	Hypothetical protein
Cpip1A014760T4	48.3221			>XP_001843517.1 fork head [Culex quinquefasciatus]	0	Protein fork head
Cpip1A054922T1	52.3492			>XP_001843326.1 conserved hypothetical protein [Culex quinquefasciatus]	0	Proton-coupled amino acid transporter 4
Cpip1A136944T2	53.1558			No match	-	Hypothetical protein
Cpip1A130894T1	54.4319			No match	-	Hypothetical protein
Cpip1A091533T1	54.5426			>XP_001850169.1 conserved hypothetical protein [Culex quinquefasciatus]	3e-51	Protein NASP homolog
Cpip1A147391T1	60.7754			>XP_001851371.1 hypothetical protein CpipJ_CPIJ010012 [Culex quinquefasciatus]	2e-40	Hypothetical protein
Cpip1A158694T1	63.1137			No match	-	Hypothetical protein
Cpip1A138861T1	67.6063			No match	-	Hypothetical protein
Cpip1A131938T2	67.6561			No match	-	Hypothetical protein
Cpip1A134870T1	72.5046			No match	-	Hypothetical protein
Cpip1A061691T1	74.213			>XP_001846625.1 serine protease1/2 [Culex quinquefasciatus]	0	Collagenase
Cpip1A129738T2	74.4107			No match	-	Hypothetical protein
Cpip1A081966T1	79.0248			>XP_001863585.1 G12 [Culex quinquefasciatus]	2e-115	Protein G12
Cpip1A083737T1	79.7269			>XP_001849502.1 chymotrypsin-2 [Culex quinquefasciatus]	2e-172	Chymotrypsin-2
Cpip1A018924T1	83.0812			>XP_001862840.1 croquemort [Culex quinquefasciatus]	1e-104	Protein croquemort
Cpip1A043857T1	91.1313			>XP_001864305.1 cellular retinaldehyde-binding protein [Culex quinquefasciatus]	0	Alpha-tocopherol transfer protein-like
Cpip1A039127T2	102.604			>XP_001867632.1 cytochrome P450 4c21 [Culex quinquefasciatus]	9e-72	Probable cytochrome P450 304a1
Cpip1A126031T2	111.705			No match	-	Hypothetical protein
Cpip1A096661T1	144.704			>XP_001867632.1 cytochrome P450 4c21 [Culex quinquefasciatus]	0	Probable cytochrome P450 304a1
Cpip1A095413T1		-153.212		>XP_001864599.1 ubiquitin-conjugating enzyme [Culex quinquefasciatus]	5e-94	Ubiquitin-conjugating enzyme E2 variant 2
Cpip1A089245T1		-81.8943		>AAL78376.1 putative chymotrypsin-like protein [Culex pipiens pallens]	1e-134	Trypsin
Cpip1A165084T2		-74.6864		>KRX52181.1 hypothetical protein T09_2865 [Trichinella sp. T9]	9e-28	Conserved hypothetical protein
Cpip1A051451T1		-59.3034		>XP_001864997.1 uridine cytidine kinase i [Culex quinquefasciatus]	2e-65	Probable uridine-cytidine kinase
Cpip1A067714T1		-57.2469		>XP_001849036.1 cation efflux protein/ zinc transporter [Culex quinquefasciatus]	0	Zinc transporter 1
Cpip1A068692T1		-51.8238		>XP_001867309.1 conserved hypothetical protein [Culex quinquefasciatus]	7e-112	General odorant-binding protein 69
Cpip1A121452T2		-43.2564		No match	-	Hypothetical protein
Cpip1A095646T1		-41.1344		>XP_019528255.1 PREDICTED: LIM domain kinase 1 isoform X2 [Aedes albopictus]	0	LIM domain kinase 1
Cpip1A039960T2		-36.3626		>XP_001851415.1 conserved hypothetical protein [Culex quinquefasciatus]	3e-157	Conserved hypothetical protein
Cpip1A104263T1		-35.2102		>XP_001849256.1 5'-3' exoribonuclease 1 [Culex quinquefasciatus]	3e-51	Conserved hypothetical protein
Cpip1A086299T1		-33.0525		>XP_001864334.1 aldehyde oxidase [Culex quinquefasciatus]	3e-96	Aldehyde oxidase 1
Cpip1A153027T1		-27.6971		No match	-	Hypothetical protein
Cpip1A047502T1		-17.8678		>XP_001864640.1 pol-like protein [Culex quinquefasciatus]	7e-95	Nucleolar complex protein 3 homolog
Cpip1A065153T1		-17.6337		>AAX59051.1 chymotrypsin-like [Culex pipiens]	8e-171	Serine protease SP24D
Cpip1A018174T3		-16.8133		>XP_001862491.1 piwi [Culex quinquefasciatus]	5e-81	Protein piwi
Cpip1A039160T2		-16.5112		>XP_001866280.1 conserved hypothetical protein [Culex quinquefasciatus]	0	Hexosaminidase D
Cpip1A074372T1		-13.6234		>XP_001652910.1 lamin-B receptor [Aedes aegypti]	0	Lamin-B receptor
Cpip1A008185T3		-13.2168		>XP_001851423.1 cytochrome P450 [Culex quinquefasciatus]	0	Cytochrome P450 4d1
Cpip1A178814T1		-10.8146		>XP_001867307.1 conserved hypothetical protein [Culex quinquefasciatus]	2e-39	Conserved hypothetical protein
Cpip1A008477T2		-8.39843		>XP_021702255.1 thiamine transporter 1-like [Aedes aegypti]	2e-132	Folate transporter 1
Cpip1A029974T2		-8.0896		>XP_021698251.1 putative ferric-chelate reductase 1 homolog [Aedes aegypti]	2e-88	Putative ferric-chelate reductase 1 homolog
Cpip1A178233T17		-8.01399		> XP_029721549.1 uncharacterized protein LOC115262799 [Aedes albopictus]	0	Pao retrotransposon peptidase
Cpip1A163208T2		-7.16358		>XP_001868961.1 14.5 kDa salivary protein [Culex quinquefasciatus]	6e-51	Conserved hypothetical protein
Cpip1A069141T1		-5.18459		>XP_001862989.1 conserved hypothetical protein [Culex quinquefasciatus]	2e-107	Conserved hypothetical protein
Cpip1A006746T1		-5.05562		>XP_001851427.1 alpha-1,2 glucosyltransferase ALG10 [Culex quinquefasciatus]	0	Putative Dol-P-Glc:Glc(2)Man(9)GlcNAc(2)-PP-Dol alpha-1,2-glucosyltransferase {ECO:0000250|UniProtKB:P50076}
Cpip1A049614T1		-3.65357	3.4907	>XP_001846854.1 oxysterol binding protein [Culex quinquefasciatus]	0	Oxysterol-binding protein 1 {ECO:0000305}
Cpip1A026012T2		4.32385		>XP_021698754.1 ion transport peptide isoform X2 [Aedes aegypti]	3e-39	Neuropeptide
Cpip1A177947T7		4.68831		No match	-	Hypothetical protein
Cpip1A117739T1		6.30711		>XP_001842260.1 conserved hypothetical protein [Culex quinquefasciatus]	0	Conserved hypothetical protein
Cpip1A131029T1		8.92708		>XP_001844042.1 conserved hypothetical protein [Culex quinquefasciatus]	4e-40	Conserved hypothetical protein
Cpip1A020383T1		10.9501		>XP_001849093.1 transmembrane protein 20 [Culex quinquefasciatus]	0	Solute carrier family 35 member G1
Cpip1A160396T1		13.1186		>XP_001863927.1 nucleolar protein c7b [Culex quinquefasciatus]	3e-39	Conserved hypothetical protein
Cpip1A081184T3		16.9026		>XP_001843085.1 predicted protein [Culex quinquefasciatus]	0	F-box/LRR-repeat protein 7
Cpip1A038039T2		20.8794		>XP_001844072.1 mlo2 [Culex quinquefasciatus]	7e-98	Putative E3 ubiquitin-protein ligase UBR7
Cpip1A083841T1		21.5377		>XP_011858090.1 PREDICTED: uncharacterized protein LOC105555674 [Vollenhovia emeryi]	0	Pao retrotransposon peptidase
Cpip1A126779T2		23.6854		>XP_001866557.1 ion channel nompc [Culex quinquefasciatus]	2e-07	Conserved hypothetical protein
Cpip1A035456T1		23.7535		>XP_001651505.2 integrator complex subunit 8 [Aedes aegypti]	0	Integrator complex subunit 8
Cpip1A011272T3		27.0418	-97.0181	>XP_001848595.1 conserved hypothetical protein [Culex quinquefasciatus]	3e-81	Adenylate kinase isoenzyme 1 {ECO:0000255|HAMAP-Rule:MF_03171}
Cpip1A080538T1		27.7537		>XP_001844753.1 proteasome activator complex subunit 3 [Culex quinquefasciatus]	1e-133	Proteasome activator complex subunit 3
Cpip1A101939T1		28.3267	35.5308	>XP_021710032.1 nuclear pore complex protein Nup88 [Aedes aegypti]	9e-137	Nuclear pore complex protein Nup88
Cpip1A161093T1		29.0682		>XP_001846384.1 developmental protein cactus [Culex quinquefasciatus]	5e-81	Conserved hypothetical protein
Cpip1A074299T1		37.4826		>XP_001863268.1 pyridoxamine-phosphate oxidase [Culex quinquefasciatus]	2e-163	Pyridoxine-5'-phosphate oxidase
Cpip1A040393T3		39.3307		>XP_001847841.1 geranylgeranyl transferase type-2 alpha subunit [Culex quinquefasciatus]	5e-85	Geranylgeranyl transferase type-2 subunit alpha
Cpip1A158777T1		42.7754		No match	-	Hypothetical protein
Cpip1A011377T2		46.0019		>AAK12626.1 unknown protein [Aedes aegypti]	1e-65	Copia protein
Cpip1A105955T1		50.4555		>XP_001869032.1 conserved hypothetical protein [Culex quinquefasciatus]	1e-150	Telomerase-binding protein EST1A
Cpip1A166907T1		55.0012		>XP_001861803.1 paxillin [Culex quinquefasciatus]	1e-12	Conserved hypothetical protein
Cpip1A105213T1		65.7917		>XP_001862361.1 microtubule binding protein D-CLIP-190 [Culex quinquefasciatus]	0	Microtubule binding protein
Cpip1A057439T1		77.2437		No match	-	RANBP2-like and GRIP domain-containing protein 8
Cpip1A160498T1		84.5933		>XP_001842199.1 conserved hypothetical protein [Culex quinquefasciatus]	3e-66	Conserved hypothetical protein
Cpip1A122879T1		93.3427		>XP_001870068.1 conserved hypothetical protein [Culex quinquefasciatus]	3e-08	Conserved hypothetical protein
Cpip1A097723T1		145.996		>XP_001849794.1 conserved hypothetical protein [Culex quinquefasciatus]	2e-119	General odorant-binding protein 45 {ECO:0000303|PubMed:24367904}
Cpip1A170118T1		183.91		No match	-	Hypothetical protein
Cpip1A031261T3		228.14		>XP_001867307.1 conserved hypothetical protein [Culex quinquefasciatus]	0	General odorant-binding protein 69
Cpip1A057766T1		358.394		>XP_001842199.1 conserved hypothetical protein [Culex quinquefasciatus]	0	Conserved hypothetical protein
Cpip1A074004T2		379.773		>XP_001867306.1 conserved hypothetical protein [Culex quinquefasciatus]	1e-157	General odorant-binding protein 69
Cpip1A144318T1		460.014		>XP_001842199.1 conserved hypothetical protein [Culex quinquefasciatus]	4e-40	Conserved hypothetical protein
Cpip1A021523T2			-103.156	>XP_001845987.1 ornithine aminotransferase, mitochondrial [Culex quinquefasciatus]	0	Ornithine aminotransferase, mitochondrial
Cpip1A034914T2			-102.541	>XP_001848307.1 dihydroxyacetone kinase [Culex quinquefasciatus]	0	Triokinase/FMN cyclase {ECO:0000312|MGI:MGI:2385084}
Cpip1A060505T1			-54.904	>XP_001869481.1 embryo brain specific protein [Culex quinquefasciatus]	6e-129	N-acetyltransferase 9
Cpip1A006906T1			-53.35	>XP_001847192.1 lethal(2)essential for life [Culex quinquefasciatus]	7e-96	Protein lethal(2)essential for life
Cpip1A016135T1			-52.3451	>XP_001849637.1 alsin [Culex quinquefasciatus]	4e-170	Conserved hypothetical protein
Cpip1A085336T1			-50.8488	>XP_021712268.1 LOW QUALITY PROTEIN: carnosine N-methyltransferase-like, partial	2e-139	Carnosine N-methyltransferase {ECO:0000250|UniProtKB:Q5BJZ6}
Cpip1A063079T1			-50.4648	>XP_001867201.1 williams-beuren syndrome critical region protein [Culex quinquefasciatus]	0	Probable 28S rRNA (cytosine-C(5))-methyltransferase
Cpip1A063336T1			-45.4077	>XP_001845908.1 DNA-repair protein complementing XP-G cells [Culex quinquefasciatus]	0	DNA repair protein complementing XP-G cells homolog
Cpip1A118917T1			-38.7662	>XP_001868953.1 conserved hypothetical protein [Culex quinquefasciatus]	3e-12	Conserved hypothetical protein
Cpip1A024242T3			-38.2332	>XP_001844414.1 zinc finger protein [Culex quinquefasciatus]	3e-51	Conserved hypothetical protein
Cpip1A067728T1			-36.381	>XP_019550757.1 PREDICTED: protein gustavus isoform X1 [Aedes albopictus]	0	Protein gustavus {ECO:0000312|EMBL:AAM68373.1}
Cpip1A132020T1			-30.0807	>XP_001869783.1 vegetatible incompatibility protein HET-E-1 [Culex quinquefasciatus]	5e-44	Conserved hypothetical protein
Cpip1A115028T1			-29.466	No match	-	Hypothetical protein
Cpip1A097556T1			-29.4554	>XP_019527564.1 PREDICTED: heat shock 70 kDa protein 4-like isoform X2 [Aedes albopictus]	0	Heat shock 70 kDa protein 4L
Cpip1A099497T1			-28.958	>XP_001851487.1 lamin [Culex quinquefasciatus]	0	Lamin Dm0
Cpip1A135897T2			-28.0871	No match	-	Hypothetical protein
Cpip1A085814T1			-24.6052	>XP_001848641.1 oskar [Culex quinquefasciatus]	0	Maternal effect protein oskar
Cpip1A077086T1			-23.7845	>XP_001861436.1 heat shock protein 70 B2 [Culex quinquefasciatus]	3e-89	Heat shock protein 70 B2
Cpip1A093607T2			-23.2098	>XP_001847194.1 heat shock protein 22 [Culex quinquefasciatus]	8e-25	Heat shock protein 22
Cpip1A013860T1			-21.6081	>XP_001848473.1 salivary C-type lectin [Culex quinquefasciatus]	2e-52	Pulmonary surfactant-associated protein D
Cpip1A075447T1			-20.4664	>XP_001652595.1 cullin-3 isoform X2 [Aedes aegypti]	0	Cullin-3
Cpip1A017669T3			-16.0174	>XP_001861436.1 heat shock protein 70 B2 [Culex quinquefasciatus]	0	Heat shock protein 70 B2
Cpip1A046835T1			-12.1731	>XP_001851487.1 lamin [Culex quinquefasciatus]	0	Lamin Dm0
Cpip1A086629T4			-10.749	>XP_001848473.1 salivary C-type lectin [Culex quinquefasciatus]	2e-98	Perlucin
Cpip1A136471T2			-10.3919	No match	-	Hypothetical protein
Cpip1A167734T3			-8.55154	No match	-	Hypothetical protein
Cpip1A027847T1			-4.50216	No match	-	Hypothetical protein
Cpip1A094233T1			-4.35069	>EAT47067.1 AAEL001808-PA [Aedes aegypti]	0	Solute carrier organic anion transporter family member 5A1
Cpip1A011434T1			-3.44556	>XP_001865233.1 conserved hypothetical protein [Culex quinquefasciatus]	0	Zinc finger protein 26
Cpip1A036994T1			-2.9505	>XP_001865233.1 conserved hypothetical protein [Culex quinquefasciatus]	2e-69	Zinc finger protein 555
Cpip1A084550T27			3.26673	No match	-	Hypothetical protein
Cpip1A073195T5			3.45823	>XP_001855226.1 cytochrome P450 9b2 [Culex quinquefasciatus]	0	Probable cytochrome P450 9f2
Cpip1A097706T1			6.40934	>XP_001853618.1 ankyrin 2,3/unc44 [Culex quinquefasciatus]	0	Ankyrin-3
Cpip1A150785T1			6.86482	No match	-	Hypothetical protein
Cpip1A137344T1			7.35994	No match	-	Hypothetical protein
Cpip1A134037T1			12.6952	No match	-	Hypothetical protein
Cpip1A018435T2			16.0473	>XP_001845976.1 pyruvate dehydrogenase [Culex quinquefasciatus]	0	Pyruvate dehydrogenase E1 component subunit alpha type II, mitochondrial
Cpip1A056608T1			20.3188	>XP_021706331.1 protein purity of essence [Aedes aegypti]	9e-60	Protein purity of essence
Cpip1A019555T1			23.2618	>XP_001847908.1 microfibril-associated glycoprotein 4 [Culex quinquefasciatus]	4e-103	Fibrinogen C domain-containing protein 1
Cpip1A101432T1			23.7809	>XP_001862197.1 SLD5 [Culex quinquefasciatus]	3e-155	DNA replication complex GINS protein SLD5
Cpip1A049126T1			27.6437	>XP_001864406.1 chitooligosaccharidolytic beta-N-acetylglucosaminidase [Culex quinquefasciatus]	4e-41	Chitooligosaccharidolytic beta-N-acetylglucosaminidase
Cpip1A096593T1			35.7206	>XP_001851118.1 isocitrate dehydrogenase [Culex quinquefasciatus]	7e-65	Isocitrate dehydrogenase [NAD] subunit gamma, mitochondrial
Cpip1A126388T2			37.9024	No match	-	Hypothetical protein
Cpip1A065940T1			40.4362	>XP_001862198.1 opsin-1 [Culex quinquefasciatus]	2e-86	Opsin-1
Cpip1A107205T2			41.3475	No match	-	Hypothetical protein
Cpip1A079574T6			42.2693	>KXJ71211.1 hypothetical protein RP20_CCG021176 [Aedes albopictus]	2e-121	Lysine-specific demethylase 5B-B
Cpip1A061288T1			42.6399	>XP_001846391.1 synaptotagmin [Culex quinquefasciatus]	4e-55	Synaptotagmin 1
Cpip1A050866T1			44.626	>EAT40130.1 AAEL008107-PA, partial [Aedes aegypti]	6e-44	E3 ubiquitin ligase
Cpip1A081601T1			51.957	>XP_001846580.1 armadillo repeat-containing protein 6 [Culex quinquefasciatus]	0	Armadillo repeat-containing protein 6 homolog
Cpip1A018986T2			56.5427	>XP_001845752.1 alpha-1,3-mannosyl-glycoprotein beta-1 [Culex quinquefasciatus]	0	Alpha-1,3-mannosyl-glycoprotein 2-beta-N-acetylglucosaminyltransferase
Cpip1A105104T1			71.4624	>XP_001862212.1 glutamate-cysteine ligase [Culex quinquefasciatus]	0	Glutamate--cysteine ligase
Cpip1A078147T1			74.9775	>XP_019551887.1 PREDICTED: uncharacterized protein LOC109421792 [Aedes albopictus]	0	SprT-like domain-containing protein Spartan
Cpip1A005797T2			78.8912	>XP_019551901.1 PREDICTED: nuclear pore complex protein Nup88-like [Aedes albopictus]	4e-137	Nuclear pore complex protein Nup88
Cpip1A059837T1			100.004	>ETN64822.1 enolase-phosphatase e-1, partial [Anopheles darlingi]	8e-142	Enolase-phosphatase E1
Cpip1A053106T1			100.942	>XP_001862866.1 bat5 [Culex quinquefasciatus]	0	Protein ABHD16A {ECO:0000305}
