# Supplementary material for: Alteration in the Culex pipiens transcriptome reveals diverse mechanisms of the mosquito immune system implicated upon Rift Valley fever phlebovirus exposure
Source: PLoS Negl Trop Dis. 2020 Dec 10;14(12):e0008870. doi: 10.1371/journal.pntd.0008870 (PMC7755283; doi:10.1371/journal.pntd.0008870)
Supplement: S3 Table — DEG were assigned to GO functional categories for biological process using TopGO software with Fisher’s exact test. The cut-off for ‘classicFisher’ was P-value <0.05. (XLSX) [file pntd.0008870.s007.xlsx]

## Sheet: Down DEG
Time post-exposure	GO.ID	Term	P-value	Significant	Cx. pipiens genes
2 hpe	GO:0006541	glutamine metabolic process	7.5e-07	6	Cpip1A002183,Cpip1A006053,Cpip1A011230,Cpip1A052017,Cpip1A075565,Cpip1A096923
2 hpe	GO:0071103	DNA conformation change	1.9e-06	11	Cpip1A001411,Cpip1A044804,Cpip1A046951,Cpip1A048377,Cpip1A051805,Cpip1A059800,Cpip1A067452,Cpip1A071533,Cpip1A091497,Cpip1A091918,Cpip1A103830
2 hpe	GO:0060361	flight	2.1e-06	4	Cpip1A040881,Cpip1A050083,Cpip1A094819,Cpip1A103211
2 hpe	GO:0071689	muscle thin filament assembly	3.5e-06	4	Cpip1A040881,Cpip1A050083,Cpip1A094819,Cpip1A103211
2 hpe	GO:0044210	'de novo' CTP biosynthetic process	4.7e-06	3	Cpip1A002183,Cpip1A075565,Cpip1A096923
2 hpe	GO:0007527	adult somatic muscle development	7.1e-06	4	Cpip1A040881,Cpip1A050083,Cpip1A094819,Cpip1A103211
2 hpe	GO:0030241	skeletal muscle myosin thick filament assembly	1.3e-05	4	Cpip1A040881,Cpip1A050083,Cpip1A094819,Cpip1A103211
2 hpe	GO:0071688	striated muscle myosin thick filament assembly	1.3e-05	4	Cpip1A040881,Cpip1A050083,Cpip1A094819,Cpip1A103211
2 hpe	GO:0007319	negative regulation of oskar mRNA translation	1.6e-05	3	Cpip1A072745,Cpip1A078246,Cpip1A080698
2 hpe	GO:0014866	skeletal myofibril assembly	1.7e-05	4	Cpip1A040881,Cpip1A050083,Cpip1A094819,Cpip1A103211
2 hpe	GO:0046856	phosphatidylinositol dephosphorylation	1.7e-05	4	Cpip1A014484,Cpip1A019802,Cpip1A056002,Cpip1A064628
2 hpe	GO:0006996	organelle organization	2.4e-05	43	Cpip1A001411,Cpip1A001470,Cpip1A001844,Cpip1A003202,Cpip1A006053,Cpip1A019802,Cpip1A023777,Cpip1A027656,Cpip1A036083,Cpip1A040159,Cpip1A040881,Cpip1A041405,Cpip1A041850,Cpip1A044804,Cpip1A046951,Cpip1A046971,Cpip1A048037,Cpip1A048377,Cpip1A049459,Cpip1A050083,Cpip1A050811,Cpip1A051805,Cpip1A052017,Cpip1A052559,Cpip1A053687,Cpip1A053970,Cpip1A058925,Cpip1A059800,Cpip1A063356,Cpip1A064628,Cpip1A067…
2 hpe	GO:0009064	glutamine family amino acid metabolic process	2.7e-05	6	Cpip1A002183,Cpip1A006053,Cpip1A011230,Cpip1A052017,Cpip1A075565,Cpip1A096923
2 hpe	GO:0031033	myosin filament organization	3.1e-05	4	Cpip1A040881,Cpip1A050083,Cpip1A094819,Cpip1A103211
2 hpe	GO:0031034	myosin filament assembly	3.1e-05	4	Cpip1A040881,Cpip1A050083,Cpip1A094819,Cpip1A103211
2 hpe	GO:0046011	regulation of oskar mRNA translation	3.9e-05	4	Cpip1A072745,Cpip1A078246,Cpip1A080698,Cpip1A091918
2 hpe	GO:0055002	striated muscle cell development	4.4e-05	7	Cpip1A040881,Cpip1A041405,Cpip1A046951,Cpip1A050083,Cpip1A067452,Cpip1A094819,Cpip1A103211
2 hpe	GO:0006241	CTP biosynthetic process	5.2e-05	3	Cpip1A002183,Cpip1A075565,Cpip1A096923
2 hpe	GO:0009209	pyrimidine ribonucleoside triphosphate biosynthetic process	5.2e-05	3	Cpip1A002183,Cpip1A075565,Cpip1A096923
2 hpe	GO:0046036	CTP metabolic process	5.2e-05	3	Cpip1A002183,Cpip1A075565,Cpip1A096923
2 hpe	GO:0022607	cellular component assembly	6e-05	30	Cpip1A003202,Cpip1A006053,Cpip1A019802,Cpip1A023777,Cpip1A036083,Cpip1A040159,Cpip1A040881,Cpip1A041405,Cpip1A046951,Cpip1A048377,Cpip1A050083,Cpip1A050811,Cpip1A052017,Cpip1A052559,Cpip1A053687,Cpip1A053970,Cpip1A057434,Cpip1A058925,Cpip1A059844,Cpip1A064628,Cpip1A067452,Cpip1A071533,Cpip1A076494,Cpip1A080698,Cpip1A091497,Cpip1A091918,Cpip1A094819,Cpip1A099578,Cpip1A103211,Cpip1A103830
2 hpe	GO:0046839	phospholipid dephosphorylation	6.2e-05	4	Cpip1A014484,Cpip1A019802,Cpip1A056002,Cpip1A064628
2 hpe	GO:0009208	pyrimidine ribonucleoside triphosphate metabolic process	7.2e-05	3	Cpip1A002183,Cpip1A075565,Cpip1A096923
2 hpe	GO:0006260	DNA replication	7.5e-05	10	Cpip1A001411,Cpip1A021244,Cpip1A046971,Cpip1A048377,Cpip1A051805,Cpip1A059800,Cpip1A077601,Cpip1A091497,Cpip1A097708,Cpip1A103830
2 hpe	GO:1990414	replication-born double-strand break repair via sister chromatid exchange	8.9e-05	2	Cpip1A048377,Cpip1A091497
2 hpe	GO:0007297	ovarian follicle cell migration	0.0001	7	Cpip1A040881,Cpip1A050083,Cpip1A072745,Cpip1A078246,Cpip1A080698,Cpip1A094819,Cpip1A103211
2 hpe	GO:0055001	muscle cell development	0.00011	7	Cpip1A040881,Cpip1A041405,Cpip1A046951,Cpip1A050083,Cpip1A067452,Cpip1A094819,Cpip1A103211
2 hpe	GO:0051105	regulation of DNA ligation	0.00015	2	Cpip1A048377,Cpip1A091497
2 hpe	GO:0051106	positive regulation of DNA ligation	0.00015	2	Cpip1A048377,Cpip1A091497
2 hpe	GO:1902292	cell cycle DNA replication initiation	0.00015	2	Cpip1A001411,Cpip1A059800
2 hpe	GO:1902315	nuclear cell cycle DNA replication initiation	0.00015	2	Cpip1A001411,Cpip1A059800
2 hpe	GO:1902975	mitotic DNA replication initiation	0.00015	2	Cpip1A001411,Cpip1A059800
2 hpe	GO:0006261	DNA-dependent DNA replication	0.00015	7	Cpip1A001411,Cpip1A021244,Cpip1A048377,Cpip1A059800,Cpip1A077601,Cpip1A091497,Cpip1A103830
2 hpe	GO:0009148	pyrimidine nucleoside triphosphate biosynthetic process	0.00015	3	Cpip1A002183,Cpip1A075565,Cpip1A096923
2 hpe	GO:0000724	double-strand break repair via homologous recombination	0.00017	5	Cpip1A001411,Cpip1A044804,Cpip1A048377,Cpip1A059800,Cpip1A091497
2 hpe	GO:0000725	recombinational repair	0.00017	5	Cpip1A001411,Cpip1A044804,Cpip1A048377,Cpip1A059800,Cpip1A091497
2 hpe	GO:0045451	pole plasm oskar mRNA localization	0.00017	5	Cpip1A006053,Cpip1A052017,Cpip1A080698,Cpip1A091918,Cpip1A099578
2 hpe	GO:0070925	organelle assembly	0.00017	13	Cpip1A003202,Cpip1A019802,Cpip1A023777,Cpip1A036083,Cpip1A040881,Cpip1A041405,Cpip1A050083,Cpip1A052559,Cpip1A053970,Cpip1A058925,Cpip1A094819,Cpip1A099578,Cpip1A103211
2 hpe	GO:0034622	cellular macromolecular complex assembly	0.00022	16	Cpip1A040881,Cpip1A046951,Cpip1A048377,Cpip1A050083,Cpip1A050811,Cpip1A053970,Cpip1A057434,Cpip1A059844,Cpip1A067452,Cpip1A071533,Cpip1A076494,Cpip1A091497,Cpip1A091918,Cpip1A094819,Cpip1A099578,Cpip1A103211
2 hpe	GO:0006323	DNA packaging	0.00024	7	Cpip1A001411,Cpip1A046951,Cpip1A059800,Cpip1A067452,Cpip1A071533,Cpip1A091918,Cpip1A103830
2 hpe	GO:0050821	protein stabilization	0.00024	6	Cpip1A040881,Cpip1A050083,Cpip1A053970,Cpip1A064628,Cpip1A094819,Cpip1A103211
2 hpe	GO:0032508	DNA duplex unwinding	0.00026	5	Cpip1A001411,Cpip1A048377,Cpip1A051805,Cpip1A059800,Cpip1A091497
2 hpe	GO:0009147	pyrimidine nucleoside triphosphate metabolic process	0.00026	3	Cpip1A002183,Cpip1A075565,Cpip1A096923
2 hpe	GO:0007316	pole plasm RNA localization	0.00027	5	Cpip1A006053,Cpip1A052017,Cpip1A080698,Cpip1A091918,Cpip1A099578
2 hpe	GO:0019094	pole plasm mRNA localization	0.00027	5	Cpip1A006053,Cpip1A052017,Cpip1A080698,Cpip1A091918,Cpip1A099578
2 hpe	GO:0032392	DNA geometric change	0.00028	5	Cpip1A001411,Cpip1A048377,Cpip1A051805,Cpip1A059800,Cpip1A091497
2 hpe	GO:0072757	cellular response to camptothecin	0.00031	2	Cpip1A048377,Cpip1A091497
2 hpe	GO:1901563	response to camptothecin	0.00031	2	Cpip1A048377,Cpip1A091497
2 hpe	GO:1990426	homologous recombination-dependent replication fork processing	0.00031	2	Cpip1A048377,Cpip1A091497
2 hpe	GO:0044085	cellular component biogenesis	0.00032	31	Cpip1A003202,Cpip1A006053,Cpip1A019802,Cpip1A023777,Cpip1A031059,Cpip1A036083,Cpip1A040159,Cpip1A040881,Cpip1A041405,Cpip1A046951,Cpip1A048377,Cpip1A050083,Cpip1A050811,Cpip1A052017,Cpip1A052559,Cpip1A053687,Cpip1A053970,Cpip1A057434,Cpip1A058925,Cpip1A059844,Cpip1A064628,Cpip1A067452,Cpip1A071533,Cpip1A076494,Cpip1A080698,Cpip1A091497,Cpip1A091918,Cpip1A094819,Cpip1A099578,Cpip1A103211,Cpip1A103…
2 hpe	GO:0060811	intracellular mRNA localization involved in anterior/posterior axis specification	0.00033	5	Cpip1A006053,Cpip1A052017,Cpip1A080698,Cpip1A091918,Cpip1A099578
2 hpe	GO:0030239	myofibril assembly	0.00034	5	Cpip1A040881,Cpip1A041405,Cpip1A050083,Cpip1A094819,Cpip1A103211
2 hpe	GO:0031647	regulation of protein stability	0.00036	7	Cpip1A040881,Cpip1A049459,Cpip1A050083,Cpip1A053970,Cpip1A064628,Cpip1A094819,Cpip1A103211
2 hpe	GO:0010631	epithelial cell migration	0.0004	8	Cpip1A040881,Cpip1A050083,Cpip1A064628,Cpip1A072745,Cpip1A078246,Cpip1A080698,Cpip1A094819,Cpip1A103211
2 hpe	GO:0090132	epithelium migration	0.0004	8	Cpip1A040881,Cpip1A050083,Cpip1A064628,Cpip1A072745,Cpip1A078246,Cpip1A080698,Cpip1A094819,Cpip1A103211
2 hpe	GO:0044786	cell cycle DNA replication	0.0004	4	Cpip1A001411,Cpip1A059800,Cpip1A077601,Cpip1A103830
2 hpe	GO:0060810	intracellular mRNA localization involved in pattern specification process	0.00045	5	Cpip1A006053,Cpip1A052017,Cpip1A080698,Cpip1A091918,Cpip1A099578
2 hpe	GO:0090130	tissue migration	0.0005	8	Cpip1A040881,Cpip1A050083,Cpip1A064628,Cpip1A072745,Cpip1A078246,Cpip1A080698,Cpip1A094819,Cpip1A103211
2 hpe	GO:0065003	macromolecular complex assembly	0.00051	19	Cpip1A040881,Cpip1A046951,Cpip1A048377,Cpip1A050083,Cpip1A050811,Cpip1A053687,Cpip1A053970,Cpip1A057434,Cpip1A058925,Cpip1A059844,Cpip1A067452,Cpip1A071533,Cpip1A076494,Cpip1A091497,Cpip1A091918,Cpip1A094819,Cpip1A099578,Cpip1A103211,Cpip1A103830
2 hpe	GO:0051146	striated muscle cell differentiation	0.00052	7	Cpip1A040881,Cpip1A041405,Cpip1A046951,Cpip1A050083,Cpip1A067452,Cpip1A094819,Cpip1A103211
2 hpe	GO:0072710	response to hydroxyurea	0.00053	2	Cpip1A048377,Cpip1A091497
2 hpe	GO:0072711	cellular response to hydroxyurea	0.00053	2	Cpip1A048377,Cpip1A091497
2 hpe	GO:1903047	mitotic cell cycle process	0.00053	17	Cpip1A001411,Cpip1A001844,Cpip1A036083,Cpip1A046971,Cpip1A048037,Cpip1A049459,Cpip1A052559,Cpip1A053970,Cpip1A058925,Cpip1A059800,Cpip1A063356,Cpip1A064628,Cpip1A072745,Cpip1A077601,Cpip1A078246,Cpip1A091918,Cpip1A097708
2 hpe	GO:0071407	cellular response to organic cyclic compound	0.00058	6	Cpip1A025203,Cpip1A031059,Cpip1A046951,Cpip1A048377,Cpip1A067452,Cpip1A091497
2 hpe	GO:0007427	epithelial cell migration, open tracheal system	0.00078	4	Cpip1A040881,Cpip1A050083,Cpip1A094819,Cpip1A103211
2 hpe	GO:0033260	nuclear DNA replication	0.00092	3	Cpip1A001411,Cpip1A059800,Cpip1A077601
2 hpe	GO:0007315	pole plasm assembly	0.00095	5	Cpip1A006053,Cpip1A052017,Cpip1A080698,Cpip1A091918,Cpip1A099578
2 hpe	GO:0071312	cellular response to alkaloid	0.00096	2	Cpip1A048377,Cpip1A091497
2 hpe	GO:0006302	double-strand break repair	0.00097	6	Cpip1A001411,Cpip1A044804,Cpip1A048377,Cpip1A059800,Cpip1A071533,Cpip1A091497
2 hpe	GO:0044772	mitotic cell cycle phase transition	0.00097	9	Cpip1A001411,Cpip1A001844,Cpip1A036083,Cpip1A053970,Cpip1A059800,Cpip1A063356,Cpip1A064628,Cpip1A077601,Cpip1A097708
2 hpe	GO:0045214	sarcomere organization	0.00099	4	Cpip1A040881,Cpip1A050083,Cpip1A094819,Cpip1A103211
2 hpe	GO:0031047	gene silencing by RNA	0.00101	7	Cpip1A025203,Cpip1A031059,Cpip1A048037,Cpip1A088100,Cpip1A089637,Cpip1A091918,Cpip1A099578
2 hpe	GO:0001667	ameboidal-type cell migration	0.00107	8	Cpip1A040881,Cpip1A050083,Cpip1A064628,Cpip1A072745,Cpip1A078246,Cpip1A080698,Cpip1A094819,Cpip1A103211
2 hpe	GO:0006310	DNA recombination	0.00109	7	Cpip1A001411,Cpip1A044804,Cpip1A048377,Cpip1A051805,Cpip1A059800,Cpip1A077601,Cpip1A091497
2 hpe	GO:0000082	G1/S transition of mitotic cell cycle	0.00113	5	Cpip1A001411,Cpip1A059800,Cpip1A064628,Cpip1A077601,Cpip1A097708
2 hpe	GO:0006936	muscle contraction	0.00113	5	Cpip1A040881,Cpip1A048037,Cpip1A050083,Cpip1A094819,Cpip1A103211
2 hpe	GO:0006312	mitotic recombination	0.00115	3	Cpip1A048377,Cpip1A077601,Cpip1A091497
2 hpe	GO:0009220	pyrimidine ribonucleotide biosynthetic process	0.00122	3	Cpip1A002183,Cpip1A075565,Cpip1A096923
2 hpe	GO:0046132	pyrimidine ribonucleoside biosynthetic process	0.00122	3	Cpip1A002183,Cpip1A075565,Cpip1A096923
2 hpe	GO:0007028	cytoplasm organization	0.00124	5	Cpip1A006053,Cpip1A052017,Cpip1A080698,Cpip1A091918,Cpip1A099578
2 hpe	GO:0044843	cell cycle G1/S phase transition	0.00126	5	Cpip1A001411,Cpip1A059800,Cpip1A064628,Cpip1A077601,Cpip1A097708
2 hpe	GO:1901605	alpha-amino acid metabolic process	0.00128	7	Cpip1A002183,Cpip1A006053,Cpip1A011230,Cpip1A052017,Cpip1A066234,Cpip1A075565,Cpip1A096923
2 hpe	GO:0071549	cellular response to dexamethasone stimulus	0.00131	2	Cpip1A046951,Cpip1A067452
2 hpe	GO:0008298	intracellular mRNA localization	0.00132	5	Cpip1A006053,Cpip1A052017,Cpip1A080698,Cpip1A091918,Cpip1A099578
2 hpe	GO:0044770	cell cycle phase transition	0.00134	9	Cpip1A001411,Cpip1A001844,Cpip1A036083,Cpip1A053970,Cpip1A059800,Cpip1A063356,Cpip1A064628,Cpip1A077601,Cpip1A097708
2 hpe	GO:0009218	pyrimidine ribonucleotide metabolic process	0.00135	3	Cpip1A002183,Cpip1A075565,Cpip1A096923
2 hpe	GO:0006271	DNA strand elongation involved in DNA replication	0.00142	3	Cpip1A001411,Cpip1A021244,Cpip1A059800
2 hpe	GO:0022616	DNA strand elongation	0.00142	3	Cpip1A001411,Cpip1A021244,Cpip1A059800
2 hpe	GO:0046131	pyrimidine ribonucleoside metabolic process	0.0015	3	Cpip1A002183,Cpip1A075565,Cpip1A096923
2 hpe	GO:0000730	DNA recombinase assembly	0.00151	2	Cpip1A048377,Cpip1A091497
2 hpe	GO:0006266	DNA ligation	0.00151	2	Cpip1A048377,Cpip1A091497
2 hpe	GO:0006268	DNA unwinding involved in DNA replication	0.00151	2	Cpip1A048377,Cpip1A091497
2 hpe	GO:0006287	base-excision repair, gap-filling	0.00151	2	Cpip1A077601,Cpip1A097708
2 hpe	GO:0010569	regulation of double-strand break repair via homologous recombination	0.00151	2	Cpip1A048377,Cpip1A091497
2 hpe	GO:0042148	strand invasion	0.00151	2	Cpip1A048377,Cpip1A091497
2 hpe	GO:0071548	response to dexamethasone	0.00151	2	Cpip1A046951,Cpip1A067452
2 hpe	GO:0046134	pyrimidine nucleoside biosynthetic process	0.00157	3	Cpip1A002183,Cpip1A075565,Cpip1A096923
2 hpe	GO:0022402	cell cycle process	0.00178	20	Cpip1A001411,Cpip1A001844,Cpip1A036083,Cpip1A046971,Cpip1A048037,Cpip1A048377,Cpip1A049459,Cpip1A052559,Cpip1A053970,Cpip1A058925,Cpip1A059800,Cpip1A063356,Cpip1A064628,Cpip1A072745,Cpip1A077601,Cpip1A078246,Cpip1A091497,Cpip1A091918,Cpip1A097708,Cpip1A103830
2 hpe	GO:1902589	single-organism organelle organization	0.0018	30	Cpip1A001411,Cpip1A001844,Cpip1A003202,Cpip1A019802,Cpip1A036083,Cpip1A040159,Cpip1A040881,Cpip1A041405,Cpip1A041850,Cpip1A046971,Cpip1A048377,Cpip1A049459,Cpip1A050083,Cpip1A050811,Cpip1A051805,Cpip1A052559,Cpip1A053970,Cpip1A058925,Cpip1A059800,Cpip1A063356,Cpip1A064628,Cpip1A072745,Cpip1A077601,Cpip1A078246,Cpip1A082137,Cpip1A088346,Cpip1A091497,Cpip1A091918,Cpip1A094819,Cpip1A103211
2 hpe	GO:0051276	chromosome organization	0.00181	17	Cpip1A001411,Cpip1A044804,Cpip1A046951,Cpip1A048377,Cpip1A049459,Cpip1A051805,Cpip1A053970,Cpip1A059800,Cpip1A064628,Cpip1A067452,Cpip1A071533,Cpip1A077601,Cpip1A082137,Cpip1A088346,Cpip1A091497,Cpip1A091918,Cpip1A103830
2 hpe	GO:0016043	cellular component organization	0.00181	50	Cpip1A001411,Cpip1A001470,Cpip1A001844,Cpip1A003202,Cpip1A006053,Cpip1A017781,Cpip1A019802,Cpip1A023777,Cpip1A027656,Cpip1A036083,Cpip1A040159,Cpip1A040881,Cpip1A041405,Cpip1A041850,Cpip1A044804,Cpip1A046951,Cpip1A046971,Cpip1A048037,Cpip1A048377,Cpip1A049459,Cpip1A050083,Cpip1A050811,Cpip1A051805,Cpip1A052017,Cpip1A052559,Cpip1A053687,Cpip1A053970,Cpip1A057434,Cpip1A058925,Cpip1A059800,Cpip1A059…
2 hpe	GO:0006461	protein complex assembly	0.00188	14	Cpip1A040881,Cpip1A046951,Cpip1A048377,Cpip1A050083,Cpip1A050811,Cpip1A053687,Cpip1A053970,Cpip1A057434,Cpip1A058925,Cpip1A067452,Cpip1A071533,Cpip1A091497,Cpip1A094819,Cpip1A103211
2 hpe	GO:0070271	protein complex biogenesis	0.00188	14	Cpip1A040881,Cpip1A046951,Cpip1A048377,Cpip1A050083,Cpip1A050811,Cpip1A053687,Cpip1A053970,Cpip1A057434,Cpip1A058925,Cpip1A067452,Cpip1A071533,Cpip1A091497,Cpip1A094819,Cpip1A103211
2 hpe	GO:0000278	mitotic cell cycle	0.00194	17	Cpip1A001411,Cpip1A001844,Cpip1A036083,Cpip1A046971,Cpip1A048037,Cpip1A049459,Cpip1A052559,Cpip1A053970,Cpip1A058925,Cpip1A059800,Cpip1A063356,Cpip1A064628,Cpip1A072745,Cpip1A077601,Cpip1A078246,Cpip1A091918,Cpip1A097708
2 hpe	GO:0010927	cellular component assembly involved in morphogenesis	0.00201	8	Cpip1A003202,Cpip1A019802,Cpip1A040881,Cpip1A041405,Cpip1A050083,Cpip1A091918,Cpip1A094819,Cpip1A103211
2 hpe	GO:0003012	muscle system process	0.00201	5	Cpip1A040881,Cpip1A048037,Cpip1A050083,Cpip1A094819,Cpip1A103211
2 hpe	GO:0051348	negative regulation of transferase activity	0.00209	6	Cpip1A046951,Cpip1A049459,Cpip1A051805,Cpip1A053970,Cpip1A064628,Cpip1A067452
2 hpe	GO:0000727	double-strand break repair via break-induced replication	0.00219	2	Cpip1A001411,Cpip1A059800
2 hpe	GO:0042732	D-xylose metabolic process	0.00219	2	Cpip1A072286,Cpip1A073618
2 hpe	GO:0042692	muscle cell differentiation	0.00223	7	Cpip1A040881,Cpip1A041405,Cpip1A046951,Cpip1A050083,Cpip1A067452,Cpip1A094819,Cpip1A103211
2 hpe	GO:0006213	pyrimidine nucleoside metabolic process	0.00226	3	Cpip1A002183,Cpip1A075565,Cpip1A096923
2 hpe	GO:0007314	oocyte anterior/posterior axis specification	0.00229	5	Cpip1A006053,Cpip1A052017,Cpip1A080698,Cpip1A091918,Cpip1A099578
2 hpe	GO:0065004	protein-DNA complex assembly	0.00229	5	Cpip1A046951,Cpip1A048377,Cpip1A067452,Cpip1A071533,Cpip1A091497
2 hpe	GO:0008358	maternal determination of anterior/posterior axis, embryo	0.00233	5	Cpip1A006053,Cpip1A052017,Cpip1A080698,Cpip1A091918,Cpip1A099578
2 hpe	GO:0045931	positive regulation of mitotic cell cycle	0.00236	4	Cpip1A001411,Cpip1A036083,Cpip1A059800,Cpip1A064628
2 hpe	GO:0032228	regulation of synaptic transmission, GABAergic	0.00244	2	Cpip1A016782,Cpip1A064628
2 hpe	GO:1902969	mitotic DNA replication	0.00244	2	Cpip1A001411,Cpip1A059800
2 hpe	GO:0032200	telomere organization	0.00254	4	Cpip1A048377,Cpip1A051805,Cpip1A077601,Cpip1A091497
2 hpe	GO:0030707	ovarian follicle cell development	0.00271	8	Cpip1A040881,Cpip1A050083,Cpip1A072745,Cpip1A078246,Cpip1A080698,Cpip1A091918,Cpip1A094819,Cpip1A103211
2 hpe	GO:0048477	oogenesis	0.00306	14	Cpip1A006053,Cpip1A040881,Cpip1A049459,Cpip1A050083,Cpip1A052017,Cpip1A059844,Cpip1A063356,Cpip1A072745,Cpip1A078246,Cpip1A080698,Cpip1A091918,Cpip1A094819,Cpip1A099578,Cpip1A103211
2 hpe	GO:0071840	cellular component organization or biogenesis	0.00306	51	Cpip1A001411,Cpip1A001470,Cpip1A001844,Cpip1A003202,Cpip1A006053,Cpip1A017781,Cpip1A019802,Cpip1A023777,Cpip1A027656,Cpip1A031059,Cpip1A036083,Cpip1A040159,Cpip1A040881,Cpip1A041405,Cpip1A041850,Cpip1A044804,Cpip1A046951,Cpip1A046971,Cpip1A048037,Cpip1A048377,Cpip1A049459,Cpip1A050083,Cpip1A050811,Cpip1A051805,Cpip1A052017,Cpip1A052559,Cpip1A053687,Cpip1A053970,Cpip1A057434,Cpip1A058925,Cpip1A059…
2 hpe	GO:0007298	border follicle cell migration	0.00309	5	Cpip1A040881,Cpip1A050083,Cpip1A080698,Cpip1A094819,Cpip1A103211
2 hpe	GO:0035194	posttranscriptional gene silencing by RNA	0.00314	5	Cpip1A025203,Cpip1A031059,Cpip1A088100,Cpip1A091918,Cpip1A099578
2 hpe	GO:0006221	pyrimidine nucleotide biosynthetic process	0.00336	3	Cpip1A002183,Cpip1A075565,Cpip1A096923
2 hpe	GO:0007292	female gamete generation	0.00337	14	Cpip1A006053,Cpip1A040881,Cpip1A049459,Cpip1A050083,Cpip1A052017,Cpip1A059844,Cpip1A063356,Cpip1A072745,Cpip1A078246,Cpip1A080698,Cpip1A091918,Cpip1A094819,Cpip1A099578,Cpip1A103211
2 hpe	GO:0016441	posttranscriptional gene silencing	0.00347	5	Cpip1A025203,Cpip1A031059,Cpip1A088100,Cpip1A091918,Cpip1A099578
2 hpe	GO:0006297	nucleotide-excision repair, DNA gap filling	0.00357	2	Cpip1A077601,Cpip1A097708
2 hpe	GO:0045787	positive regulation of cell cycle	0.00365	5	Cpip1A001411,Cpip1A036083,Cpip1A059800,Cpip1A064628,Cpip1A103830
2 hpe	GO:0002066	columnar/cuboidal epithelial cell development	0.00365	8	Cpip1A040881,Cpip1A050083,Cpip1A072745,Cpip1A078246,Cpip1A080698,Cpip1A091918,Cpip1A094819,Cpip1A103211
2 hpe	GO:0006220	pyrimidine nucleotide metabolic process	0.00388	3	Cpip1A002183,Cpip1A075565,Cpip1A096923
2 hpe	GO:0019321	pentose metabolic process	0.00421	2	Cpip1A072286,Cpip1A073618
2 hpe	GO:0031497	chromatin assembly	0.00429	4	Cpip1A046951,Cpip1A067452,Cpip1A071533,Cpip1A103830
2 hpe	GO:0072528	pyrimidine-containing compound biosynthetic process	0.0043	3	Cpip1A002183,Cpip1A075565,Cpip1A096923
2 hpe	GO:0031032	actomyosin structure organization	0.00454	5	Cpip1A040881,Cpip1A041405,Cpip1A050083,Cpip1A094819,Cpip1A103211
2 hpe	GO:0045003	double-strand break repair via synthesis-dependent strand annealing	0.00455	2	Cpip1A048377,Cpip1A091497
2 hpe	GO:0035167	larval lymph gland hemopoiesis	0.00474	3	Cpip1A002183,Cpip1A075565,Cpip1A096923
2 hpe	GO:0002065	columnar/cuboidal epithelial cell differentiation	0.00483	8	Cpip1A040881,Cpip1A050083,Cpip1A072745,Cpip1A078246,Cpip1A080698,Cpip1A091918,Cpip1A094819,Cpip1A103211
2 hpe	GO:1901992	positive regulation of mitotic cell cycle phase transition	0.00489	3	Cpip1A001411,Cpip1A059800,Cpip1A064628
2 hpe	GO:0000731	DNA synthesis involved in DNA repair	0.0049	2	Cpip1A077601,Cpip1A097708
2 hpe	GO:0014904	myotube cell development	0.0049	2	Cpip1A046951,Cpip1A067452
2 hpe	GO:0051932	synaptic transmission, GABAergic	0.0049	2	Cpip1A016782,Cpip1A064628
2 hpe	GO:0014070	response to organic cyclic compound	0.00513	8	Cpip1A025203,Cpip1A031059,Cpip1A046951,Cpip1A048377,Cpip1A059844,Cpip1A064628,Cpip1A067452,Cpip1A091497
2 hpe	GO:0007525	somatic muscle development	0.00525	4	Cpip1A040881,Cpip1A050083,Cpip1A094819,Cpip1A103211
2 hpe	GO:0031297	replication fork processing	0.00527	2	Cpip1A048377,Cpip1A091497
2 hpe	GO:0010605	negative regulation of macromolecule metabolic process	0.00548	21	Cpip1A025203,Cpip1A031059,Cpip1A046951,Cpip1A048037,Cpip1A049459,Cpip1A051805,Cpip1A053970,Cpip1A060496,Cpip1A064628,Cpip1A067452,Cpip1A071533,Cpip1A072745,Cpip1A078246,Cpip1A080698,Cpip1A082137,Cpip1A088100,Cpip1A089637,Cpip1A091918,Cpip1A093132,Cpip1A099578,Cpip1A103830
2 hpe	GO:0071384	cellular response to corticosteroid stimulus	0.00564	2	Cpip1A046951,Cpip1A067452
2 hpe	GO:0071385	cellular response to glucocorticoid stimulus	0.00564	2	Cpip1A046951,Cpip1A067452
2 hpe	GO:0009201	ribonucleoside triphosphate biosynthetic process	0.00571	3	Cpip1A002183,Cpip1A075565,Cpip1A096923
2 hpe	GO:0009892	negative regulation of metabolic process	0.00583	22	Cpip1A023777,Cpip1A025203,Cpip1A031059,Cpip1A046951,Cpip1A048037,Cpip1A049459,Cpip1A051805,Cpip1A053970,Cpip1A060496,Cpip1A064628,Cpip1A067452,Cpip1A071533,Cpip1A072745,Cpip1A078246,Cpip1A080698,Cpip1A082137,Cpip1A088100,Cpip1A089637,Cpip1A091918,Cpip1A093132,Cpip1A099578,Cpip1A103830
2 hpe	GO:0035166	post-embryonic hemopoiesis	0.00588	3	Cpip1A002183,Cpip1A075565,Cpip1A096923
2 hpe	GO:0045792	negative regulation of cell size	0.00603	2	Cpip1A036083,Cpip1A064628
2 hpe	GO:0021700	developmental maturation	0.00608	8	Cpip1A006053,Cpip1A049459,Cpip1A050811,Cpip1A052017,Cpip1A064628,Cpip1A080698,Cpip1A091918,Cpip1A099578
2 hpe	GO:0048856	anatomical structure development	0.00634	44	Cpip1A001411,Cpip1A002183,Cpip1A003202,Cpip1A005512,Cpip1A006053,Cpip1A017781,Cpip1A019802,Cpip1A027127,Cpip1A027656,Cpip1A036083,Cpip1A040159,Cpip1A040881,Cpip1A041405,Cpip1A044804,Cpip1A046951,Cpip1A049459,Cpip1A050083,Cpip1A050811,Cpip1A052017,Cpip1A053625,Cpip1A053687,Cpip1A058925,Cpip1A059800,Cpip1A059844,Cpip1A060496,Cpip1A063356,Cpip1A064628,Cpip1A067452,Cpip1A072745,Cpip1A073928,Cpip1A075…
2 hpe	GO:1901989	positive regulation of cell cycle phase transition	0.00678	3	Cpip1A001411,Cpip1A059800,Cpip1A064628
2 hpe	GO:0000280	nuclear division	0.00678	12	Cpip1A036083,Cpip1A046971,Cpip1A048377,Cpip1A049459,Cpip1A053970,Cpip1A058925,Cpip1A063356,Cpip1A064628,Cpip1A072745,Cpip1A078246,Cpip1A091497,Cpip1A091918
2 hpe	GO:0034142	toll-like receptor 4 signaling pathway	0.00684	2	Cpip1A082137,Cpip1A095719
2 hpe	GO:0072527	pyrimidine-containing compound metabolic process	0.00756	3	Cpip1A002183,Cpip1A075565,Cpip1A096923
2 hpe	GO:0043647	inositol phosphate metabolic process	0.0077	2	Cpip1A019802,Cpip1A064628
2 hpe	GO:0006281	DNA repair	0.00771	9	Cpip1A001411,Cpip1A044804,Cpip1A048377,Cpip1A051805,Cpip1A059800,Cpip1A071533,Cpip1A077601,Cpip1A091497,Cpip1A097708
2 hpe	GO:0043990	histone H2A-S1 phosphorylation	0.00774	1	Cpip1A082137
2 hpe	GO:1902521	response to etoposide	0.00774	1	Cpip1A091497
2 hpe	GO:1903416	response to glycoside	0.00774	1	Cpip1A091497
2 hpe	GO:1904631	response to glucoside	0.00774	1	Cpip1A091497
2 hpe	GO:0006270	DNA replication initiation	0.00776	3	Cpip1A001411,Cpip1A059800,Cpip1A077601
2 hpe	GO:0007281	germ cell development	0.00781	14	Cpip1A006053,Cpip1A040881,Cpip1A049459,Cpip1A050083,Cpip1A052017,Cpip1A059844,Cpip1A063356,Cpip1A072745,Cpip1A078246,Cpip1A080698,Cpip1A091918,Cpip1A094819,Cpip1A099578,Cpip1A103211
2 hpe	GO:0090068	positive regulation of cell cycle process	0.00813	4	Cpip1A001411,Cpip1A059800,Cpip1A064628,Cpip1A103830
2 hpe	GO:0007351	tripartite regional subdivision	0.00813	5	Cpip1A006053,Cpip1A052017,Cpip1A080698,Cpip1A091918,Cpip1A099578
2 hpe	GO:0008595	anterior/posterior axis specification, embryo	0.00813	5	Cpip1A006053,Cpip1A052017,Cpip1A080698,Cpip1A091918,Cpip1A099578
2 hpe	GO:2000045	regulation of G1/S transition of mitotic cell cycle	0.00818	3	Cpip1A001411,Cpip1A059800,Cpip1A064628
2 hpe	GO:0046488	phosphatidylinositol metabolic process	0.00855	4	Cpip1A014484,Cpip1A019802,Cpip1A056002,Cpip1A064628
2 hpe	GO:0048285	organelle fission	0.00867	12	Cpip1A036083,Cpip1A046971,Cpip1A048377,Cpip1A049459,Cpip1A053970,Cpip1A058925,Cpip1A063356,Cpip1A064628,Cpip1A072745,Cpip1A078246,Cpip1A091497,Cpip1A091918
2 hpe	GO:0006333	chromatin assembly or disassembly	0.00883	4	Cpip1A046951,Cpip1A067452,Cpip1A071533,Cpip1A103830
2 hpe	GO:0048542	lymph gland development	0.00905	3	Cpip1A002183,Cpip1A075565,Cpip1A096923
2 hpe	GO:0045005	DNA-dependent DNA replication maintenance of fidelity	0.00908	2	Cpip1A048377,Cpip1A091497
2 hpe	GO:0006469	negative regulation of protein kinase activity	0.00913	4	Cpip1A046951,Cpip1A049459,Cpip1A064628,Cpip1A067452
2 hpe	GO:1902806	regulation of cell cycle G1/S phase transition	0.00928	3	Cpip1A001411,Cpip1A059800,Cpip1A064628
2 hpe	GO:0071824	protein-DNA complex subunit organization	0.00945	5	Cpip1A046951,Cpip1A048377,Cpip1A067452,Cpip1A071533,Cpip1A091497
2 hpe	GO:0010608	posttranscriptional regulation of gene expression	0.01018	9	Cpip1A025203,Cpip1A031059,Cpip1A060604,Cpip1A072745,Cpip1A078246,Cpip1A080698,Cpip1A088100,Cpip1A091918,Cpip1A099578
2 hpe	GO:0009142	nucleoside triphosphate biosynthetic process	0.01021	3	Cpip1A002183,Cpip1A075565,Cpip1A096923
2 hpe	GO:0048469	cell maturation	0.01027	7	Cpip1A006053,Cpip1A049459,Cpip1A050811,Cpip1A052017,Cpip1A080698,Cpip1A091918,Cpip1A099578
2 hpe	GO:0007424	open tracheal system development	0.01066	6	Cpip1A036083,Cpip1A040881,Cpip1A050083,Cpip1A058925,Cpip1A094819,Cpip1A103211
2 hpe	GO:0030422	production of siRNA involved in RNA interference	0.01106	2	Cpip1A025203,Cpip1A031059
2 hpe	GO:0045736	negative regulation of cyclin-dependent protein serine/threonine kinase activity	0.01106	2	Cpip1A049459,Cpip1A064628
2 hpe	GO:0002064	epithelial cell development	0.01123	8	Cpip1A040881,Cpip1A050083,Cpip1A072745,Cpip1A078246,Cpip1A080698,Cpip1A091918,Cpip1A094819,Cpip1A103211
2 hpe	GO:0009948	anterior/posterior axis specification	0.01129	5	Cpip1A006053,Cpip1A052017,Cpip1A080698,Cpip1A091918,Cpip1A099578
2 hpe	GO:0006334	nucleosome assembly	0.01145	3	Cpip1A046951,Cpip1A067452,Cpip1A071533
2 hpe	GO:0007092	activation of APC-Cdc20 complex activity	0.01159	1	Cpip1A064628
2 hpe	GO:0031658	negative regulation of cyclin-dependent protein serine/threonine kinase activity involved in G1/S transition of mitotic cell cycle	0.01159	1	Cpip1A064628
2 hpe	GO:0072719	cellular response to cisplatin	0.01159	1	Cpip1A091497
2 hpe	GO:1901630	negative regulation of presynaptic membrane organization	0.01159	1	Cpip1A064628
2 hpe	GO:1904668	positive regulation of ubiquitin protein ligase activity	0.01159	1	Cpip1A064628
2 hpe	GO:2000808	negative regulation of synaptic vesicle clustering	0.01159	1	Cpip1A064628
2 hpe	GO:0016458	gene silencing	0.0116	7	Cpip1A025203,Cpip1A031059,Cpip1A048037,Cpip1A088100,Cpip1A089637,Cpip1A091918,Cpip1A099578
2 hpe	GO:1900087	positive regulation of G1/S transition of mitotic cell cycle	0.01267	2	Cpip1A001411,Cpip1A059800
2 hpe	GO:2000779	regulation of double-strand break repair	0.01267	2	Cpip1A048377,Cpip1A091497
2 hpe	GO:0007010	cytoskeleton organization	0.01293	15	Cpip1A027656,Cpip1A036083,Cpip1A040159,Cpip1A040881,Cpip1A041405,Cpip1A041850,Cpip1A050083,Cpip1A052559,Cpip1A053970,Cpip1A058925,Cpip1A064628,Cpip1A072745,Cpip1A078246,Cpip1A094819,Cpip1A103211
2 hpe	GO:0048869	cellular developmental process	0.01297	36	Cpip1A001411,Cpip1A002183,Cpip1A003202,Cpip1A006053,Cpip1A017781,Cpip1A019802,Cpip1A027656,Cpip1A036083,Cpip1A040159,Cpip1A040881,Cpip1A041405,Cpip1A046951,Cpip1A049459,Cpip1A050083,Cpip1A050811,Cpip1A052017,Cpip1A053687,Cpip1A059800,Cpip1A059844,Cpip1A060496,Cpip1A063356,Cpip1A064628,Cpip1A067452,Cpip1A072745,Cpip1A073928,Cpip1A075565,Cpip1A078246,Cpip1A080698,Cpip1A082137,Cpip1A089637,Cpip1A091…
2 hpe	GO:0007049	cell cycle	0.01303	21	Cpip1A001411,Cpip1A001844,Cpip1A036083,Cpip1A046971,Cpip1A048037,Cpip1A048377,Cpip1A049459,Cpip1A052559,Cpip1A053970,Cpip1A058925,Cpip1A059800,Cpip1A063356,Cpip1A064628,Cpip1A072745,Cpip1A077601,Cpip1A078246,Cpip1A089637,Cpip1A091497,Cpip1A091918,Cpip1A097708,Cpip1A103830
2 hpe	GO:0016246	RNA interference	0.01306	3	Cpip1A025203,Cpip1A031059,Cpip1A091918
2 hpe	GO:0000578	embryonic axis specification	0.01365	5	Cpip1A006053,Cpip1A052017,Cpip1A080698,Cpip1A091918,Cpip1A099578
2 hpe	GO:0033673	negative regulation of kinase activity	0.01392	4	Cpip1A046951,Cpip1A049459,Cpip1A064628,Cpip1A067452
2 hpe	GO:0009199	ribonucleoside triphosphate metabolic process	0.01425	5	Cpip1A002183,Cpip1A058761,Cpip1A066992,Cpip1A075565,Cpip1A096923
2 hpe	GO:0032784	regulation of DNA-templated transcription, elongation	0.01449	3	Cpip1A001411,Cpip1A059800,Cpip1A084593
2 hpe	GO:0006284	base-excision repair	0.01495	2	Cpip1A077601,Cpip1A097708
2 hpe	GO:0007067	mitotic nuclear division	0.01518	9	Cpip1A036083,Cpip1A046971,Cpip1A049459,Cpip1A053970,Cpip1A058925,Cpip1A064628,Cpip1A072745,Cpip1A078246,Cpip1A091918
2 hpe	GO:0001783	B cell apoptotic process	0.01542	1	Cpip1A064628
2 hpe	GO:0002902	regulation of B cell apoptotic process	0.01542	1	Cpip1A064628
2 hpe	GO:0006620	posttranslational protein targeting to membrane	0.01542	1	Cpip1A060228
2 hpe	GO:0031657	regulation of cyclin-dependent protein serine/threonine kinase activity involved in G1/S transition of mitotic cell cycle	0.01542	1	Cpip1A064628
2 hpe	GO:0032286	central nervous system myelin maintenance	0.01542	1	Cpip1A064628
2 hpe	GO:0043987	histone H3-S10 phosphorylation	0.01542	1	Cpip1A082137
2 hpe	GO:0046900	tetrahydrofolylpolyglutamate metabolic process	0.01542	1	Cpip1A011230
2 hpe	GO:0060134	prepulse inhibition	0.01542	1	Cpip1A064628
2 hpe	GO:1990164	histone H2A phosphorylation	0.01542	1	Cpip1A082137
2 hpe	GO:0008156	negative regulation of DNA replication	0.01555	2	Cpip1A051805,Cpip1A103830
2 hpe	GO:0003006	developmental process involved in reproduction	0.01594	16	Cpip1A006053,Cpip1A040881,Cpip1A049459,Cpip1A050083,Cpip1A050811,Cpip1A052017,Cpip1A059844,Cpip1A063356,Cpip1A064628,Cpip1A072745,Cpip1A078246,Cpip1A080698,Cpip1A091918,Cpip1A094819,Cpip1A099578,Cpip1A103211
2 hpe	GO:0000002	mitochondrial genome maintenance	0.01616	2	Cpip1A044804,Cpip1A051805
2 hpe	GO:0033138	positive regulation of peptidyl-serine phosphorylation	0.01616	2	Cpip1A046951,Cpip1A067452
2 hpe	GO:1902808	positive regulation of cell cycle G1/S phase transition	0.01616	2	Cpip1A001411,Cpip1A059800
2 hpe	GO:0006520	cellular amino acid metabolic process	0.01625	7	Cpip1A002183,Cpip1A006053,Cpip1A011230,Cpip1A052017,Cpip1A066234,Cpip1A075565,Cpip1A096923
2 hpe	GO:0030029	actin filament-based process	0.01629	9	Cpip1A040159,Cpip1A040881,Cpip1A041405,Cpip1A048037,Cpip1A050083,Cpip1A072745,Cpip1A078246,Cpip1A094819,Cpip1A103211
2 hpe	GO:0044767	single-organism developmental process	0.01689	47	Cpip1A001411,Cpip1A002183,Cpip1A003202,Cpip1A005512,Cpip1A006053,Cpip1A017781,Cpip1A019802,Cpip1A027127,Cpip1A027656,Cpip1A036083,Cpip1A040159,Cpip1A040881,Cpip1A041405,Cpip1A044804,Cpip1A046951,Cpip1A049459,Cpip1A050083,Cpip1A050811,Cpip1A052017,Cpip1A053625,Cpip1A053687,Cpip1A058925,Cpip1A059800,Cpip1A059844,Cpip1A060496,Cpip1A063356,Cpip1A064628,Cpip1A067452,Cpip1A072745,Cpip1A073928,Cpip1A075…
2 hpe	GO:0051054	positive regulation of DNA metabolic process	0.01695	3	Cpip1A048377,Cpip1A091497,Cpip1A103830
2 hpe	GO:0006950	response to stress	0.01702	27	Cpip1A001411,Cpip1A006053,Cpip1A008626,Cpip1A009744,Cpip1A014968,Cpip1A023777,Cpip1A027127,Cpip1A029893,Cpip1A031059,Cpip1A044804,Cpip1A048037,Cpip1A048377,Cpip1A051805,Cpip1A052017,Cpip1A059800,Cpip1A060228,Cpip1A063356,Cpip1A064628,Cpip1A071533,Cpip1A077601,Cpip1A082137,Cpip1A091497,Cpip1A091918,Cpip1A095719,Cpip1A097708,Cpip1A099578,Cpip1A103156
2 hpe	GO:0030261	chromosome condensation	0.01793	3	Cpip1A001411,Cpip1A059800,Cpip1A091918
2 hpe	GO:0071479	cellular response to ionizing radiation	0.01869	2	Cpip1A048377,Cpip1A091497
2 hpe	GO:0032502	developmental process	0.01883	47	Cpip1A001411,Cpip1A002183,Cpip1A003202,Cpip1A005512,Cpip1A006053,Cpip1A017781,Cpip1A019802,Cpip1A027127,Cpip1A027656,Cpip1A036083,Cpip1A040159,Cpip1A040881,Cpip1A041405,Cpip1A044804,Cpip1A046951,Cpip1A049459,Cpip1A050083,Cpip1A050811,Cpip1A052017,Cpip1A053625,Cpip1A053687,Cpip1A058925,Cpip1A059800,Cpip1A059844,Cpip1A060496,Cpip1A063356,Cpip1A064628,Cpip1A067452,Cpip1A072745,Cpip1A073928,Cpip1A075…
2 hpe	GO:0022412	cellular process involved in reproduction in multicellular organism	0.01916	14	Cpip1A006053,Cpip1A040881,Cpip1A049459,Cpip1A050083,Cpip1A052017,Cpip1A059844,Cpip1A063356,Cpip1A072745,Cpip1A078246,Cpip1A080698,Cpip1A091918,Cpip1A094819,Cpip1A099578,Cpip1A103211
2 hpe	GO:0061000	negative regulation of dendritic spine development	0.01924	1	Cpip1A064628
2 hpe	GO:0061002	negative regulation of dendritic spine morphogenesis	0.01924	1	Cpip1A064628
2 hpe	GO:0010833	telomere maintenance via telomere lengthening	0.01934	2	Cpip1A051805,Cpip1A077601
2 hpe	GO:0009141	nucleoside triphosphate metabolic process	0.02009	5	Cpip1A002183,Cpip1A058761,Cpip1A066992,Cpip1A075565,Cpip1A096923
2 hpe	GO:0033554	cellular response to stress	0.02027	18	Cpip1A001411,Cpip1A006053,Cpip1A023777,Cpip1A027127,Cpip1A044804,Cpip1A048037,Cpip1A048377,Cpip1A051805,Cpip1A052017,Cpip1A059800,Cpip1A060228,Cpip1A063356,Cpip1A064628,Cpip1A071533,Cpip1A077601,Cpip1A082137,Cpip1A091497,Cpip1A097708
2 hpe	GO:0071383	cellular response to steroid hormone stimulus	0.02207	2	Cpip1A046951,Cpip1A067452
2 hpe	GO:0032989	cellular component morphogenesis	0.02221	16	Cpip1A003202,Cpip1A017781,Cpip1A019802,Cpip1A027656,Cpip1A040159,Cpip1A040881,Cpip1A041405,Cpip1A050083,Cpip1A053687,Cpip1A064628,Cpip1A080698,Cpip1A082137,Cpip1A091918,Cpip1A094819,Cpip1A103156,Cpip1A103211
2 hpe	GO:0035195	gene silencing by miRNA	0.02254	3	Cpip1A031059,Cpip1A088100,Cpip1A099578
2 hpe	GO:0019474	L-lysine catabolic process to acetyl-CoA	0.02304	1	Cpip1A066234
2 hpe	GO:0019477	L-lysine catabolic process	0.02304	1	Cpip1A066234
2 hpe	GO:0031055	chromatin remodeling at centromere	0.02304	1	Cpip1A071533
2 hpe	GO:0033512	L-lysine catabolic process to acetyl-CoA via saccharopine	0.02304	1	Cpip1A066234
2 hpe	GO:0034080	CENP-A containing nucleosome assembly	0.02304	1	Cpip1A071533
2 hpe	GO:0035600	tRNA methylthiolation	0.02304	1	Cpip1A053669
2 hpe	GO:0046440	L-lysine metabolic process	0.02304	1	Cpip1A066234
2 hpe	GO:0060024	rhythmic synaptic transmission	0.02304	1	Cpip1A064628
2 hpe	GO:0060305	regulation of cell diameter	0.02304	1	Cpip1A036083
2 hpe	GO:0071963	establishment or maintenance of cell polarity regulating cell shape	0.02304	1	Cpip1A040159
2 hpe	GO:0072718	response to cisplatin	0.02304	1	Cpip1A091497
2 hpe	GO:0090071	negative regulation of ribosome biogenesis	0.02304	1	Cpip1A064628
2 hpe	GO:0048193	Golgi vesicle transport	0.0231	5	Cpip1A003202,Cpip1A029182,Cpip1A053687,Cpip1A057074,Cpip1A103156
2 hpe	GO:0031050	dsRNA fragmentation	0.0242	2	Cpip1A025203,Cpip1A031059
2 hpe	GO:0070918	production of small RNA involved in gene silencing by RNA	0.0242	2	Cpip1A025203,Cpip1A031059
2 hpe	GO:1901699	cellular response to nitrogen compound	0.0246	5	Cpip1A003202,Cpip1A025203,Cpip1A031059,Cpip1A048377,Cpip1A091497
2 hpe	GO:0002757	immune response-activating signal transduction	0.02486	3	Cpip1A064628,Cpip1A082137,Cpip1A095719
2 hpe	GO:0043623	cellular protein complex assembly	0.02565	7	Cpip1A040881,Cpip1A050083,Cpip1A050811,Cpip1A053970,Cpip1A057434,Cpip1A094819,Cpip1A103211
2 hpe	GO:0070192	chromosome organization involved in meiosis	0.02568	2	Cpip1A048377,Cpip1A091497
2 hpe	GO:0071359	cellular response to dsRNA	0.02568	2	Cpip1A025203,Cpip1A031059
2 hpe	GO:0006401	RNA catabolic process	0.02571	5	Cpip1A021244,Cpip1A031059,Cpip1A088100,Cpip1A091918,Cpip1A099578
2 hpe	GO:0030036	actin cytoskeleton organization	0.02596	8	Cpip1A040159,Cpip1A040881,Cpip1A041405,Cpip1A050083,Cpip1A072745,Cpip1A078246,Cpip1A094819,Cpip1A103211
2 hpe	GO:0017148	negative regulation of translation	0.02607	3	Cpip1A072745,Cpip1A078246,Cpip1A080698
2 hpe	GO:0040029	regulation of gene expression, epigenetic	0.02628	6	Cpip1A025203,Cpip1A031059,Cpip1A071533,Cpip1A088100,Cpip1A091918,Cpip1A099578
2 hpe	GO:0045087	innate immune response	0.02648	7	Cpip1A009744,Cpip1A014968,Cpip1A029893,Cpip1A064628,Cpip1A082137,Cpip1A091918,Cpip1A095719
2 hpe	GO:0021542	dentate gyrus development	0.02683	1	Cpip1A064628
2 hpe	GO:0042843	D-xylose catabolic process	0.02683	1	Cpip1A072286
2 hpe	GO:0043217	myelin maintenance	0.02683	1	Cpip1A064628
2 hpe	GO:0045977	positive regulation of mitotic cell cycle, embryonic	0.02683	1	Cpip1A036083
2 hpe	GO:0060830	ciliary receptor clustering involved in smoothened signaling pathway	0.02683	1	Cpip1A001844
2 hpe	GO:0097106	postsynaptic density organization	0.02683	1	Cpip1A064628
2 hpe	GO:0097107	postsynaptic density assembly	0.02683	1	Cpip1A064628
2 hpe	GO:1902580	single-organism cellular localization	0.02745	13	Cpip1A001470,Cpip1A001844,Cpip1A003202,Cpip1A006053,Cpip1A041850,Cpip1A048037,Cpip1A050500,Cpip1A052017,Cpip1A060228,Cpip1A064628,Cpip1A080698,Cpip1A091918,Cpip1A099578
2 hpe	GO:0010827	regulation of glucose transport	0.02795	2	Cpip1A003202,Cpip1A048037
2 hpe	GO:0071822	protein complex subunit organization	0.02823	15	Cpip1A040881,Cpip1A046951,Cpip1A048377,Cpip1A050083,Cpip1A050811,Cpip1A052559,Cpip1A053687,Cpip1A053970,Cpip1A057434,Cpip1A058925,Cpip1A067452,Cpip1A071533,Cpip1A091497,Cpip1A094819,Cpip1A103211
2 hpe	GO:0046331	lateral inhibition	0.02829	4	Cpip1A001411,Cpip1A036083,Cpip1A059800,Cpip1A080698
2 hpe	GO:0034249	negative regulation of cellular amide metabolic process	0.02858	3	Cpip1A072745,Cpip1A078246,Cpip1A080698
2 hpe	GO:0000018	regulation of DNA recombination	0.02873	2	Cpip1A048377,Cpip1A091497
2 hpe	GO:0001932	regulation of protein phosphorylation	0.02882	9	Cpip1A017781,Cpip1A027127,Cpip1A046951,Cpip1A048377,Cpip1A049459,Cpip1A064628,Cpip1A067452,Cpip1A082137,Cpip1A091497
2 hpe	GO:0019222	regulation of metabolic process	0.02936	45	Cpip1A001411,Cpip1A006053,Cpip1A008626,Cpip1A017781,Cpip1A019802,Cpip1A023777,Cpip1A025203,Cpip1A027127,Cpip1A027656,Cpip1A028228,Cpip1A031059,Cpip1A032934,Cpip1A037822,Cpip1A042147,Cpip1A046951,Cpip1A048037,Cpip1A048377,Cpip1A049459,Cpip1A050811,Cpip1A051805,Cpip1A052017,Cpip1A053970,Cpip1A059800,Cpip1A059844,Cpip1A060496,Cpip1A060604,Cpip1A064628,Cpip1A065193,Cpip1A067452,Cpip1A071533,Cpip1A072…
2 hpe	GO:0048011	neurotrophin TRK receptor signaling pathway	0.0303	2	Cpip1A064628,Cpip1A082137
2 hpe	GO:1904666	regulation of ubiquitin protein ligase activity	0.0303	2	Cpip1A053970,Cpip1A064628
2 hpe	GO:1901654	response to ketone	0.03032	3	Cpip1A046951,Cpip1A059844,Cpip1A067452
2 hpe	GO:0006403	RNA localization	0.0305	6	Cpip1A006053,Cpip1A048037,Cpip1A052017,Cpip1A080698,Cpip1A091918,Cpip1A099578
2 hpe	GO:0071310	cellular response to organic substance	0.03052	11	Cpip1A003202,Cpip1A025203,Cpip1A031059,Cpip1A046951,Cpip1A048037,Cpip1A048377,Cpip1A060228,Cpip1A064628,Cpip1A067452,Cpip1A082137,Cpip1A091497
2 hpe	GO:0031642	negative regulation of myelination	0.0306	1	Cpip1A064628
2 hpe	GO:0033129	positive regulation of histone phosphorylation	0.0306	1	Cpip1A082137
2 hpe	GO:0034498	early endosome to Golgi transport	0.0306	1	Cpip1A053687
2 hpe	GO:0042711	maternal behavior	0.0306	1	Cpip1A064628
2 hpe	GO:0060746	parental behavior	0.0306	1	Cpip1A064628
2 hpe	GO:0090073	positive regulation of protein homodimerization activity	0.0306	1	Cpip1A027127
2 hpe	GO:2000463	positive regulation of excitatory postsynaptic potential	0.0306	1	Cpip1A064628
2 hpe	GO:2000807	regulation of synaptic vesicle clustering	0.0306	1	Cpip1A064628
2 hpe	GO:0006974	cellular response to DNA damage stimulus	0.03064	10	Cpip1A001411,Cpip1A044804,Cpip1A048377,Cpip1A051805,Cpip1A059800,Cpip1A063356,Cpip1A071533,Cpip1A077601,Cpip1A091497,Cpip1A097708
2 hpe	GO:0016322	neuron remodeling	0.0311	2	Cpip1A049459,Cpip1A050811
2 hpe	GO:0043331	response to dsRNA	0.0311	2	Cpip1A025203,Cpip1A031059
2 hpe	GO:0042742	defense response to bacterium	0.03174	4	Cpip1A009744,Cpip1A014968,Cpip1A031059,Cpip1A091918
2 hpe	GO:0002224	toll-like receptor signaling pathway	0.03191	2	Cpip1A082137,Cpip1A095719
2 hpe	GO:0006259	DNA metabolic process	0.032	12	Cpip1A001411,Cpip1A021244,Cpip1A044804,Cpip1A046971,Cpip1A048377,Cpip1A051805,Cpip1A059800,Cpip1A071533,Cpip1A077601,Cpip1A091497,Cpip1A097708,Cpip1A103830
2 hpe	GO:0002429	immune response-activating cell surface receptor signaling pathway	0.03273	2	Cpip1A064628,Cpip1A082137
2 hpe	GO:1901990	regulation of mitotic cell cycle phase transition	0.0333	5	Cpip1A001411,Cpip1A053970,Cpip1A059800,Cpip1A063356,Cpip1A064628
2 hpe	GO:0045168	cell-cell signaling involved in cell fate commitment	0.03372	4	Cpip1A001411,Cpip1A036083,Cpip1A059800,Cpip1A080698
2 hpe	GO:0031645	negative regulation of neurological system process	0.03436	1	Cpip1A064628
2 hpe	GO:0043496	regulation of protein homodimerization activity	0.03436	1	Cpip1A027127
2 hpe	GO:0043988	histone H3-S28 phosphorylation	0.03436	1	Cpip1A082137
2 hpe	GO:0000387	spliceosomal snRNP assembly	0.03523	2	Cpip1A059844,Cpip1A076494
2 hpe	GO:0006904	vesicle docking involved in exocytosis	0.03523	2	Cpip1A003202,Cpip1A103156
2 hpe	GO:0043086	negative regulation of catalytic activity	0.03537	6	Cpip1A046951,Cpip1A049459,Cpip1A051805,Cpip1A053970,Cpip1A064628,Cpip1A067452
2 hpe	GO:0060541	respiratory system development	0.03537	6	Cpip1A036083,Cpip1A040881,Cpip1A050083,Cpip1A058925,Cpip1A094819,Cpip1A103211
2 hpe	GO:0060255	regulation of macromolecule metabolic process	0.03628	41	Cpip1A001411,Cpip1A006053,Cpip1A008626,Cpip1A017781,Cpip1A025203,Cpip1A027127,Cpip1A027656,Cpip1A028228,Cpip1A031059,Cpip1A032934,Cpip1A042147,Cpip1A046951,Cpip1A048037,Cpip1A048377,Cpip1A049459,Cpip1A051805,Cpip1A052017,Cpip1A053970,Cpip1A059800,Cpip1A059844,Cpip1A060496,Cpip1A060604,Cpip1A064628,Cpip1A065193,Cpip1A067452,Cpip1A071533,Cpip1A072745,Cpip1A078246,Cpip1A080698,Cpip1A082137,Cpip1A084…
2 hpe	GO:0016311	dephosphorylation	0.03657	5	Cpip1A014484,Cpip1A019802,Cpip1A036083,Cpip1A056002,Cpip1A064628
2 hpe	GO:0033135	regulation of peptidyl-serine phosphorylation	0.03694	2	Cpip1A046951,Cpip1A067452
2 hpe	GO:0043933	macromolecular complex subunit organization	0.03702	22	Cpip1A040881,Cpip1A046951,Cpip1A048377,Cpip1A050083,Cpip1A050811,Cpip1A052559,Cpip1A053687,Cpip1A053970,Cpip1A057434,Cpip1A058925,Cpip1A059844,Cpip1A067452,Cpip1A071533,Cpip1A076494,Cpip1A082137,Cpip1A088346,Cpip1A091497,Cpip1A091918,Cpip1A094819,Cpip1A099578,Cpip1A103211,Cpip1A103830
2 hpe	GO:0010629	negative regulation of gene expression	0.0374	14	Cpip1A025203,Cpip1A031059,Cpip1A048037,Cpip1A060496,Cpip1A071533,Cpip1A072745,Cpip1A078246,Cpip1A080698,Cpip1A082137,Cpip1A088100,Cpip1A089637,Cpip1A091918,Cpip1A093132,Cpip1A099578
2 hpe	GO:0007284	spermatogonial cell division	0.03811	1	Cpip1A063356
2 hpe	GO:0032793	positive regulation of CREB transcription factor activity	0.03811	1	Cpip1A082137
2 hpe	GO:0032877	positive regulation of DNA endoreduplication	0.03811	1	Cpip1A103830
2 hpe	GO:0033127	regulation of histone phosphorylation	0.03811	1	Cpip1A082137
2 hpe	GO:0044806	G-quadruplex DNA unwinding	0.03811	1	Cpip1A051805
2 hpe	GO:0048210	Golgi vesicle fusion to target membrane	0.03811	1	Cpip1A003202
2 hpe	GO:0061641	CENP-A containing chromatin organization	0.03811	1	Cpip1A071533
2 hpe	GO:0070498	interleukin-1-mediated signaling pathway	0.03811	1	Cpip1A082137
2 hpe	GO:1901629	regulation of presynaptic membrane organization	0.03811	1	Cpip1A064628
2 hpe	GO:0002253	activation of immune response	0.03834	3	Cpip1A064628,Cpip1A082137,Cpip1A095719
2 hpe	GO:1901987	regulation of cell cycle phase transition	0.03886	5	Cpip1A001411,Cpip1A053970,Cpip1A059800,Cpip1A063356,Cpip1A064628
2 hpe	GO:0000003	reproduction	0.03914	18	Cpip1A006053,Cpip1A040881,Cpip1A048377,Cpip1A049459,Cpip1A050083,Cpip1A052017,Cpip1A059844,Cpip1A063356,Cpip1A064628,Cpip1A072745,Cpip1A078246,Cpip1A080698,Cpip1A089637,Cpip1A091497,Cpip1A091918,Cpip1A094819,Cpip1A099578,Cpip1A103211
2 hpe	GO:0080134	regulation of response to stress	0.03924	10	Cpip1A008626,Cpip1A023777,Cpip1A027127,Cpip1A048037,Cpip1A048377,Cpip1A064628,Cpip1A082137,Cpip1A091497,Cpip1A091918,Cpip1A095719
2 hpe	GO:0038179	neurotrophin signaling pathway	0.03956	2	Cpip1A064628,Cpip1A082137
2 hpe	GO:0061061	muscle structure development	0.04044	7	Cpip1A040881,Cpip1A041405,Cpip1A046951,Cpip1A050083,Cpip1A067452,Cpip1A094819,Cpip1A103211
2 hpe	GO:0006282	regulation of DNA repair	0.04045	2	Cpip1A048377,Cpip1A091497
2 hpe	GO:0032269	negative regulation of cellular protein metabolic process	0.04064	8	Cpip1A046951,Cpip1A049459,Cpip1A053970,Cpip1A064628,Cpip1A067452,Cpip1A072745,Cpip1A078246,Cpip1A080698
2 hpe	GO:0007309	oocyte axis specification	0.04094	5	Cpip1A006053,Cpip1A052017,Cpip1A080698,Cpip1A091918,Cpip1A099578
2 hpe	GO:0035335	peptidyl-tyrosine dephosphorylation	0.04134	2	Cpip1A036083,Cpip1A064628
2 hpe	GO:0006627	protein processing involved in protein targeting to mitochondrion	0.04184	1	Cpip1A001470
2 hpe	GO:0016584	nucleosome positioning	0.04184	1	Cpip1A071533
2 hpe	GO:0032211	negative regulation of telomere maintenance via telomerase	0.04184	1	Cpip1A051805
2 hpe	GO:0070227	lymphocyte apoptotic process	0.04184	1	Cpip1A064628
2 hpe	GO:0070228	regulation of lymphocyte apoptotic process	0.04184	1	Cpip1A064628
2 hpe	GO:0072673	lamellipodium morphogenesis	0.04184	1	Cpip1A053687
2 hpe	GO:0090394	negative regulation of excitatory postsynaptic potential	0.04184	1	Cpip1A064628
2 hpe	GO:0097091	synaptic vesicle clustering	0.04184	1	Cpip1A064628
2 hpe	GO:1902902	negative regulation of autophagosome assembly	0.04184	1	Cpip1A023777
2 hpe	GO:1904071	presynaptic active zone assembly	0.04184	1	Cpip1A064628
2 hpe	GO:0007350	blastoderm segmentation	0.04185	5	Cpip1A006053,Cpip1A052017,Cpip1A080698,Cpip1A091918,Cpip1A099578
2 hpe	GO:0044782	cilium organization	0.04193	3	Cpip1A001844,Cpip1A003202,Cpip1A019802
2 hpe	GO:0042551	neuron maturation	0.04225	2	Cpip1A049459,Cpip1A050811
2 hpe	GO:0051439	regulation of ubiquitin-protein ligase activity involved in mitotic cell cycle	0.04316	2	Cpip1A053970,Cpip1A064628
2 hpe	GO:0007308	oocyte construction	0.04339	5	Cpip1A006053,Cpip1A052017,Cpip1A080698,Cpip1A091918,Cpip1A099578
2 hpe	GO:0002764	immune response-regulating signaling pathway	0.04351	3	Cpip1A064628,Cpip1A082137,Cpip1A095719
2 hpe	GO:0006354	DNA-templated transcription, elongation	0.04351	3	Cpip1A001411,Cpip1A059800,Cpip1A084593
2 hpe	GO:0045089	positive regulation of innate immune response	0.04405	3	Cpip1A082137,Cpip1A091918,Cpip1A095719
2 hpe	GO:0001952	regulation of cell-matrix adhesion	0.04408	2	Cpip1A041405,Cpip1A064628
2 hpe	GO:0010468	regulation of gene expression	0.04462	33	Cpip1A001411,Cpip1A006053,Cpip1A008626,Cpip1A025203,Cpip1A027656,Cpip1A028228,Cpip1A031059,Cpip1A032934,Cpip1A042147,Cpip1A046951,Cpip1A048037,Cpip1A052017,Cpip1A059800,Cpip1A059844,Cpip1A060496,Cpip1A060604,Cpip1A064628,Cpip1A065193,Cpip1A067452,Cpip1A071533,Cpip1A072745,Cpip1A078246,Cpip1A080698,Cpip1A082137,Cpip1A084593,Cpip1A088100,Cpip1A088346,Cpip1A089637,Cpip1A091918,Cpip1A092240,Cpip1A093…
2 hpe	GO:0009952	anterior/posterior pattern specification	0.04465	5	Cpip1A006053,Cpip1A052017,Cpip1A080698,Cpip1A091918,Cpip1A099578
2 hpe	GO:0030258	lipid modification	0.04467	4	Cpip1A014484,Cpip1A019802,Cpip1A056002,Cpip1A064628
2 hpe	GO:0006554	lysine catabolic process	0.04555	1	Cpip1A066234
2 hpe	GO:0014019	neuroblast development	0.04555	1	Cpip1A060496
2 hpe	GO:0022010	central nervous system myelination	0.04555	1	Cpip1A064628
2 hpe	GO:0034166	toll-like receptor 10 signaling pathway	0.04555	1	Cpip1A082137
2 hpe	GO:0035404	histone-serine phosphorylation	0.04555	1	Cpip1A082137
2 hpe	GO:0038123	toll-like receptor TLR1:TLR2 signaling pathway	0.04555	1	Cpip1A082137
2 hpe	GO:0038124	toll-like receptor TLR6:TLR2 signaling pathway	0.04555	1	Cpip1A082137
2 hpe	GO:0090344	negative regulation of cell aging	0.04555	1	Cpip1A064628
2 hpe	GO:0048468	cell development	0.04613	23	Cpip1A003202,Cpip1A006053,Cpip1A017781,Cpip1A040881,Cpip1A041405,Cpip1A046951,Cpip1A049459,Cpip1A050083,Cpip1A050811,Cpip1A052017,Cpip1A059844,Cpip1A060496,Cpip1A063356,Cpip1A064628,Cpip1A067452,Cpip1A072745,Cpip1A078246,Cpip1A080698,Cpip1A082137,Cpip1A091918,Cpip1A094819,Cpip1A099578,Cpip1A103211
2 hpe	GO:0051052	regulation of DNA metabolic process	0.04627	4	Cpip1A048377,Cpip1A051805,Cpip1A091497,Cpip1A103830
2 hpe	GO:0015758	glucose transport	0.04687	2	Cpip1A003202,Cpip1A048037
2 hpe	GO:0045930	negative regulation of mitotic cell cycle	0.04749	4	Cpip1A036083,Cpip1A053970,Cpip1A063356,Cpip1A064628
2 hpe	GO:0051248	negative regulation of protein metabolic process	0.04781	8	Cpip1A046951,Cpip1A049459,Cpip1A053970,Cpip1A064628,Cpip1A067452,Cpip1A072745,Cpip1A078246,Cpip1A080698
2 hpe	GO:0048545	response to steroid hormone	0.04789	3	Cpip1A046951,Cpip1A064628,Cpip1A067452
2 hpe	GO:0007346	regulation of mitotic cell cycle	0.04797	6	Cpip1A001411,Cpip1A036083,Cpip1A053970,Cpip1A059800,Cpip1A063356,Cpip1A064628
2 hpe	GO:0044702	single organism reproductive process	0.04864	16	Cpip1A006053,Cpip1A040881,Cpip1A049459,Cpip1A050083,Cpip1A050811,Cpip1A052017,Cpip1A059844,Cpip1A063356,Cpip1A064628,Cpip1A072745,Cpip1A078246,Cpip1A080698,Cpip1A091918,Cpip1A094819,Cpip1A099578,Cpip1A103211
2 hpe	GO:0034728	nucleosome organization	0.04902	3	Cpip1A046951,Cpip1A067452,Cpip1A071533
2 hpe	GO:0030154	cell differentiation	0.04918	32	Cpip1A001411,Cpip1A002183,Cpip1A003202,Cpip1A006053,Cpip1A017781,Cpip1A036083,Cpip1A040881,Cpip1A041405,Cpip1A046951,Cpip1A049459,Cpip1A050083,Cpip1A050811,Cpip1A052017,Cpip1A059800,Cpip1A059844,Cpip1A060496,Cpip1A063356,Cpip1A064628,Cpip1A067452,Cpip1A072745,Cpip1A073928,Cpip1A075565,Cpip1A078246,Cpip1A080698,Cpip1A082137,Cpip1A089637,Cpip1A091918,Cpip1A094819,Cpip1A096923,Cpip1A099578,Cpip1A103…
2 hpe	GO:0021955	central nervous system neuron axonogenesis	0.04925	1	Cpip1A064628
2 hpe	GO:0032474	otolith morphogenesis	0.04925	1	Cpip1A005512
2 hpe	GO:0033032	regulation of myeloid cell apoptotic process	0.04925	1	Cpip1A064628
2 hpe	GO:0048840	otolith development	0.04925	1	Cpip1A005512
2 hpe	GO:0008645	hexose transport	0.04974	2	Cpip1A003202,Cpip1A048037
Time post-exposure	GO.ID	Term	P-value	Significant	Cx. pipiens genes
3 dpe	GO:0042275	error-free postreplication DNA repair	0.0028	1	Cpip1A095413
3 dpe	GO:0006238	CMP salvage	0.0034	1	Cpip1A051451
3 dpe	GO:0009224	CMP biosynthetic process	0.0034	1	Cpip1A051451
3 dpe	GO:0044211	CTP salvage	0.0034	1	Cpip1A051451
3 dpe	GO:0046035	CMP metabolic process	0.0034	1	Cpip1A051451
3 dpe	GO:0009112	nucleobase metabolic process	0.0038	2	Cpip1A051451,Cpip1A086299
3 dpe	GO:0044128	positive regulation of growth of symbiont in host	0.0039	1	Cpip1A049614
3 dpe	GO:0044148	positive regulation of growth of symbiont involved in interaction with host	0.0039	1	Cpip1A049614
3 dpe	GO:0071579	regulation of zinc ion transport	0.0061	1	Cpip1A067714
3 dpe	GO:0071580	regulation of zinc ion transmembrane transport	0.0061	1	Cpip1A067714
3 dpe	GO:0071581	regulation of zinc ion transmembrane import	0.0061	1	Cpip1A067714
3 dpe	GO:0071582	negative regulation of zinc ion transport	0.0061	1	Cpip1A067714
3 dpe	GO:0071583	negative regulation of zinc ion transmembrane transport	0.0061	1	Cpip1A067714
3 dpe	GO:0071584	negative regulation of zinc ion transmembrane import	0.0061	1	Cpip1A067714
3 dpe	GO:0071585	detoxification of cadmium ion	0.0061	1	Cpip1A067714
3 dpe	GO:1990170	stress response to cadmium ion	0.0061	1	Cpip1A067714
3 dpe	GO:0010138	pyrimidine ribonucleotide salvage	0.0067	1	Cpip1A051451
3 dpe	GO:0015691	cadmium ion transport	0.0067	1	Cpip1A067714
3 dpe	GO:0032262	pyrimidine nucleotide salvage	0.0067	1	Cpip1A051451
3 dpe	GO:0044206	UMP salvage	0.0067	1	Cpip1A051451
3 dpe	GO:0070574	cadmium ion transmembrane transport	0.0067	1	Cpip1A067714
3 dpe	GO:0071578	zinc II ion transmembrane import	0.0067	1	Cpip1A067714
3 dpe	GO:0090281	negative regulation of calcium ion import	0.0067	1	Cpip1A067714
3 dpe	GO:0000729	DNA double-strand break processing	0.0072	1	Cpip1A095413
3 dpe	GO:0090279	regulation of calcium ion import	0.0072	1	Cpip1A067714
3 dpe	GO:0008655	pyrimidine-containing compound salvage	0.0078	1	Cpip1A051451
3 dpe	GO:0017144	drug metabolic process	0.0078	1	Cpip1A086299
3 dpe	GO:0043097	pyrimidine nucleoside salvage	0.0078	1	Cpip1A051451
3 dpe	GO:0061687	detoxification of inorganic compound	0.0078	1	Cpip1A067714
3 dpe	GO:0097501	stress response to metal ion	0.0078	1	Cpip1A067714
3 dpe	GO:0044126	regulation of growth of symbiont in host	0.0089	1	Cpip1A049614
3 dpe	GO:0044144	modulation of growth of symbiont involved in interaction with host	0.0089	1	Cpip1A049614
3 dpe	GO:0046929	negative regulation of neurotransmitter secretion	0.01	1	Cpip1A067714
3 dpe	GO:0006241	CTP biosynthetic process	0.0106	1	Cpip1A051451
3 dpe	GO:0009209	pyrimidine ribonucleoside triphosphate biosynthetic process	0.0106	1	Cpip1A051451
3 dpe	GO:0046036	CTP metabolic process	0.0106	1	Cpip1A051451
3 dpe	GO:0070509	calcium ion import	0.0106	1	Cpip1A067714
3 dpe	GO:0044110	growth involved in symbiotic interaction	0.0111	1	Cpip1A049614
3 dpe	GO:0044116	growth of symbiont involved in interaction with host	0.0111	1	Cpip1A049614
3 dpe	GO:0044117	growth of symbiont in host	0.0111	1	Cpip1A049614
3 dpe	GO:0009208	pyrimidine ribonucleoside triphosphate metabolic process	0.0117	1	Cpip1A051451
3 dpe	GO:0051926	negative regulation of calcium ion transport	0.0117	1	Cpip1A067714
3 dpe	GO:0032119	sequestering of zinc ion	0.0122	1	Cpip1A067714
3 dpe	GO:0045739	positive regulation of DNA repair	0.0122	1	Cpip1A095413
3 dpe	GO:0061088	regulation of sequestering of zinc ion	0.0122	1	Cpip1A067714
3 dpe	GO:0098754	detoxification	0.0122	1	Cpip1A067714
3 dpe	GO:0051589	negative regulation of neurotransmitter transport	0.0128	1	Cpip1A067714
3 dpe	GO:0009148	pyrimidine nucleoside triphosphate biosynthetic process	0.015	1	Cpip1A051451
3 dpe	GO:0043174	nucleoside salvage	0.0161	1	Cpip1A051451
3 dpe	GO:0009147	pyrimidine nucleoside triphosphate metabolic process	0.0177	1	Cpip1A051451
3 dpe	GO:0009115	xanthine catabolic process	0.0188	1	Cpip1A086299
3 dpe	GO:0043173	nucleotide salvage	0.0188	1	Cpip1A051451
3 dpe	GO:0006882	cellular zinc ion homeostasis	0.0199	1	Cpip1A067714
3 dpe	GO:0031331	positive regulation of cellular catabolic process	0.0201	2	Cpip1A018174,Cpip1A095413
3 dpe	GO:0046110	xanthine metabolic process	0.0205	1	Cpip1A086299
3 dpe	GO:0006222	UMP biosynthetic process	0.0227	1	Cpip1A051451
3 dpe	GO:0009173	pyrimidine ribonucleoside monophosphate metabolic process	0.0227	1	Cpip1A051451
3 dpe	GO:0009174	pyrimidine ribonucleoside monophosphate biosynthetic process	0.0227	1	Cpip1A051451
3 dpe	GO:0046049	UMP metabolic process	0.0227	1	Cpip1A051451
3 dpe	GO:0006145	purine nucleobase catabolic process	0.0232	1	Cpip1A086299
3 dpe	GO:0007416	synapse assembly	0.0236	2	Cpip1A095413,Cpip1A095646
3 dpe	GO:0010975	regulation of neuron projection development	0.0238	2	Cpip1A095413,Cpip1A095646
3 dpe	GO:0071577	zinc II ion transmembrane transport	0.0254	1	Cpip1A067714
3 dpe	GO:2001022	positive regulation of response to DNA damage stimulus	0.026	1	Cpip1A095413
3 dpe	GO:0009896	positive regulation of catabolic process	0.027	2	Cpip1A018174,Cpip1A095413
3 dpe	GO:0001737	establishment of imaginal disc-derived wing hair orientation	0.0276	1	Cpip1A095646
3 dpe	GO:0009129	pyrimidine nucleoside monophosphate metabolic process	0.0276	1	Cpip1A051451
3 dpe	GO:0009130	pyrimidine nucleoside monophosphate biosynthetic process	0.0276	1	Cpip1A051451
3 dpe	GO:0046113	nucleobase catabolic process	0.0276	1	Cpip1A086299
3 dpe	GO:0055069	zinc ion homeostasis	0.0292	1	Cpip1A067714
3 dpe	GO:1904063	negative regulation of cation transmembrane transport	0.0292	1	Cpip1A067714
3 dpe	GO:0009220	pyrimidine ribonucleotide biosynthetic process	0.0298	1	Cpip1A051451
3 dpe	GO:0046132	pyrimidine ribonucleoside biosynthetic process	0.0298	1	Cpip1A051451
3 dpe	GO:0010043	response to zinc ion	0.0303	1	Cpip1A067714
3 dpe	GO:0009218	pyrimidine ribonucleotide metabolic process	0.0309	1	Cpip1A051451
3 dpe	GO:0006829	zinc II ion transport	0.0314	1	Cpip1A067714
3 dpe	GO:0034766	negative regulation of ion transmembrane transport	0.0314	1	Cpip1A067714
3 dpe	GO:0006488	dolichol-linked oligosaccharide biosynthetic process	0.032	1	Cpip1A006746
3 dpe	GO:0046131	pyrimidine ribonucleoside metabolic process	0.032	1	Cpip1A051451
3 dpe	GO:0034763	negative regulation of transmembrane transport	0.0325	1	Cpip1A067714
3 dpe	GO:0046134	pyrimidine nucleoside biosynthetic process	0.0325	1	Cpip1A051451
3 dpe	GO:0046928	regulation of neurotransmitter secretion	0.0341	1	Cpip1A067714
3 dpe	GO:0006206	pyrimidine nucleobase metabolic process	0.0352	1	Cpip1A051451
3 dpe	GO:0031344	regulation of cell projection organization	0.0363	2	Cpip1A095413,Cpip1A095646
3 dpe	GO:0006213	pyrimidine nucleoside metabolic process	0.0368	1	Cpip1A051451
3 dpe	GO:0051588	regulation of neurotransmitter transport	0.0368	1	Cpip1A067714
3 dpe	GO:0043094	cellular metabolic compound salvage	0.0401	1	Cpip1A051451
3 dpe	GO:0045664	regulation of neuron differentiation	0.0411	2	Cpip1A095413,Cpip1A095646
3 dpe	GO:0050808	synapse organization	0.0411	2	Cpip1A095413,Cpip1A095646
3 dpe	GO:0006221	pyrimidine nucleotide biosynthetic process	0.0422	1	Cpip1A051451
3 dpe	GO:0010529	negative regulation of transposition	0.0422	1	Cpip1A018174
3 dpe	GO:0010528	regulation of transposition	0.0438	1	Cpip1A018174
3 dpe	GO:0032196	transposition	0.0438	1	Cpip1A018174
3 dpe	GO:0050805	negative regulation of synaptic transmission	0.0438	1	Cpip1A067714
3 dpe	GO:0006220	pyrimidine nucleotide metabolic process	0.0444	1	Cpip1A051451
3 dpe	GO:0046686	response to cadmium ion	0.0444	1	Cpip1A067714
3 dpe	GO:0060213	positive regulation of nuclear-transcribed mRNA poly(A) tail shortening	0.0444	1	Cpip1A018174
3 dpe	GO:0006282	regulation of DNA repair	0.0449	1	Cpip1A095413
3 dpe	GO:0031442	positive regulation of mRNA 3'-end processing	0.046	1	Cpip1A018174
3 dpe	GO:0072528	pyrimidine-containing compound biosynthetic process	0.046	1	Cpip1A051451
3 dpe	GO:1900153	positive regulation of nuclear-transcribed mRNA catabolic process, deadenylation-dependent decay	0.046	1	Cpip1A018174
3 dpe	GO:0043271	negative regulation of ion transport	0.047	1	Cpip1A067714
3 dpe	GO:0070534	protein K63-linked ubiquitination	0.047	1	Cpip1A095413
3 dpe	GO:0060211	regulation of nuclear-transcribed mRNA poly(A) tail shortening	0.0476	1	Cpip1A018174
3 dpe	GO:0051238	sequestering of metal ion	0.0481	1	Cpip1A067714
3 dpe	GO:1900151	regulation of nuclear-transcribed mRNA catabolic process, deadenylation-dependent decay	0.0492	1	Cpip1A0181
Time post-exposure	GO.ID	Term	P-value	Significant	Cx. pipiens genes
14 dpe	GO:0051668	localization within membrane	1.3e-05	3	Cpip1A046835,Cpip1A075447,Cpip1A099497
14 dpe	GO:0031081	nuclear pore distribution	2.3e-05	2	Cpip1A046835,Cpip1A099497
14 dpe	GO:0051664	nuclear pore localization	2.3e-05	2	Cpip1A046835,Cpip1A099497
14 dpe	GO:0070827	chromatin maintenance	2.3e-05	2	Cpip1A046835,Cpip1A099497
14 dpe	GO:0070829	heterochromatin maintenance	2.3e-05	2	Cpip1A046835,Cpip1A099497
14 dpe	GO:0070870	heterochromatin maintenance involved in chromatin silencing	2.3e-05	2	Cpip1A046835,Cpip1A099497
14 dpe	GO:0002683	negative regulation of immune system process	2.7e-05	4	Cpip1A013860,Cpip1A034914,Cpip1A046835,Cpip1A099497
14 dpe	GO:0071763	nuclear membrane organization	3.3e-05	2	Cpip1A046835,Cpip1A099497
14 dpe	GO:0034629	cellular protein complex localization	8.9e-05	2	Cpip1A046835,Cpip1A099497
14 dpe	GO:0090435	protein localization to nuclear envelope	0.00012	2	Cpip1A046835,Cpip1A099497
14 dpe	GO:0007084	mitotic nuclear envelope reassembly	0.00014	2	Cpip1A046835,Cpip1A099497
14 dpe	GO:0035262	gonad morphogenesis	0.00017	2	Cpip1A046835,Cpip1A099497
14 dpe	GO:0042335	cuticle development	0.00022	3	Cpip1A046835,Cpip1A067728,Cpip1A099497
14 dpe	GO:0031468	nuclear envelope reassembly	0.00025	2	Cpip1A046835,Cpip1A099497
14 dpe	GO:0002682	regulation of immune system process	0.00034	5	Cpip1A013860,Cpip1A034914,Cpip1A046835,Cpip1A075447,Cpip1A099497
14 dpe	GO:0050776	regulation of immune response	0.00045	4	Cpip1A034914,Cpip1A046835,Cpip1A075447,Cpip1A099497
14 dpe	GO:0010998	regulation of translational initiation by eIF2 alpha phosphorylation	0.00045	2	Cpip1A006906,Cpip1A093607
14 dpe	GO:0007430	terminal branching, open tracheal system	0.00049	2	Cpip1A046835,Cpip1A099497
14 dpe	GO:0070868	heterochromatin organization involved in chromatin silencing	0.00051	2	Cpip1A046835,Cpip1A099497
14 dpe	GO:0097549	chromatin organization involved in negative regulation of transcription	0.00051	2	Cpip1A046835,Cpip1A099497
14 dpe	GO:0043558	regulation of translational initiation in response to stress	0.00057	2	Cpip1A006906,Cpip1A093607
14 dpe	GO:0006955	immune response	0.00062	5	Cpip1A013860,Cpip1A034914,Cpip1A046835,Cpip1A075447,Cpip1A099497
14 dpe	GO:0043555	regulation of translation in response to stress	0.00064	2	Cpip1A006906,Cpip1A093607
14 dpe	GO:0031503	protein complex localization	0.00079	2	Cpip1A046835,Cpip1A099497
14 dpe	GO:0034401	chromatin organization involved in regulation of transcription	0.00084	2	Cpip1A046835,Cpip1A099497
14 dpe	GO:0007097	nuclear migration	0.00127	2	Cpip1A046835,Cpip1A099497
14 dpe	GO:0007569	cell aging	0.00161	2	Cpip1A046835,Cpip1A099497
14 dpe	GO:0006998	nuclear envelope organization	0.00168	2	Cpip1A046835,Cpip1A099497
14 dpe	GO:0070828	heterochromatin organization	0.00191	2	Cpip1A046835,Cpip1A099497
14 dpe	GO:0040023	establishment of nucleus localization	0.00198	2	Cpip1A046835,Cpip1A099497
14 dpe	GO:0035498	carnosine metabolic process	0.00201	1	Cpip1A085336
14 dpe	GO:0050777	negative regulation of immune response	0.00202	2	Cpip1A046835,Cpip1A099497
14 dpe	GO:0043954	cellular component maintenance	0.00211	2	Cpip1A046835,Cpip1A099497
14 dpe	GO:0040003	chitin-based cuticle development	0.00257	2	Cpip1A046835,Cpip1A099497
14 dpe	GO:0060446	branching involved in open tracheal system development	0.00299	2	Cpip1A046835,Cpip1A099497
14 dpe	GO:0051647	nucleus localization	0.00309	2	Cpip1A046835,Cpip1A099497
14 dpe	GO:0006165	nucleoside diphosphate phosphorylation	0.0046	2	Cpip1A011272,Cpip1A034914
14 dpe	GO:0061625	glycolytic process through fructose-1-phosphate	0.00469	1	Cpip1A034914
14 dpe	GO:0046031	ADP metabolic process	0.00502	2	Cpip1A011272,Cpip1A034914
14 dpe	GO:0048546	digestive tract morphogenesis	0.00514	2	Cpip1A046835,Cpip1A099497
14 dpe	GO:0046939	nucleotide phosphorylation	0.0052	2	Cpip1A011272,Cpip1A034914
14 dpe	GO:0001831	trophectodermal cellular morphogenesis	0.00536	1	Cpip1A075447
14 dpe	GO:0006001	fructose catabolic process	0.00536	1	Cpip1A034914
14 dpe	GO:0061624	fructose catabolic process to hydroxyacetone phosphate and glyceraldehyde-3-phosphate	0.00536	1	Cpip1A034914
14 dpe	GO:0008285	negative regulation of cell proliferation	0.00553	3	Cpip1A013860,Cpip1A046835,Cpip1A099497
14 dpe	GO:0008228	opsonization	0.00602	1	Cpip1A013860
14 dpe	GO:0050828	regulation of liquid surface tension	0.00602	1	Cpip1A013860
14 dpe	GO:0042127	regulation of cell proliferation	0.00621	4	Cpip1A013860,Cpip1A046835,Cpip1A075447,Cpip1A099497
14 dpe	GO:0009135	purine nucleoside diphosphate metabolic process	0.00638	2	Cpip1A011272,Cpip1A034914
14 dpe	GO:0009179	purine ribonucleoside diphosphate metabolic process	0.00638	2	Cpip1A011272,Cpip1A034914
14 dpe	GO:0009185	ribonucleoside diphosphate metabolic process	0.00645	2	Cpip1A011272,Cpip1A034914
14 dpe	GO:0032703	negative regulation of interleukin-2 production	0.00669	1	Cpip1A013860
14 dpe	GO:0008344	adult locomotory behavior	0.00709	2	Cpip1A046835,Cpip1A099497
14 dpe	GO:0002376	immune system process	0.00738	5	Cpip1A013860,Cpip1A034914,Cpip1A046835,Cpip1A075447,Cpip1A099497
14 dpe	GO:0048754	branching morphogenesis of an epithelial tube	0.00752	2	Cpip1A046835,Cpip1A099497
14 dpe	GO:0051656	establishment of organelle localization	0.00754	3	Cpip1A046835,Cpip1A075447,Cpip1A099497
14 dpe	GO:0002764	immune response-regulating signaling pathway	0.0079	2	Cpip1A034914,Cpip1A075447
14 dpe	GO:0060541	respiratory system development	0.00798	3	Cpip1A013860,Cpip1A046835,Cpip1A099497
14 dpe	GO:0039534	negative regulation of MDA-5 signaling pathway	0.00802	1	Cpip1A034914
14 dpe	GO:0009132	nucleoside diphosphate metabolic process	0.00813	2	Cpip1A011272,Cpip1A034914
14 dpe	GO:0061138	morphogenesis of a branching epithelium	0.00836	2	Cpip1A046835,Cpip1A099497
14 dpe	GO:0035024	negative regulation of Rho protein signal transduction	0.00936	1	Cpip1A075447
14 dpe	GO:0039530	MDA-5 signaling pathway	0.00936	1	Cpip1A034914
14 dpe	GO:0039533	regulation of MDA-5 signaling pathway	0.00936	1	Cpip1A034914
14 dpe	GO:0055129	L-proline biosynthetic process	0.00936	1	Cpip1A021523
14 dpe	GO:0001763	morphogenesis of a branching structure	0.00998	2	Cpip1A046835,Cpip1A099497
14 dpe	GO:0039532	negative regulation of viral-induced cytoplasmic pattern recognition receptor signaling pathway	0.01002	1	Cpip1A034914
14 dpe	GO:0044346	fibroblast apoptotic process	0.01002	1	Cpip1A075447
14 dpe	GO:0072576	liver morphogenesis	0.01002	1	Cpip1A075447
14 dpe	GO:0042130	negative regulation of T cell proliferation	0.01068	1	Cpip1A013860
14 dpe	GO:0006446	regulation of translational initiation	0.01083	2	Cpip1A006906,Cpip1A093607
14 dpe	GO:0001817	regulation of cytokine production	0.01101	2	Cpip1A013860,Cpip1A034914
14 dpe	GO:0016310	phosphorylation	0.01121	5	Cpip1A006906,Cpip1A011272,Cpip1A034914,Cpip1A075447,Cpip1A093607
14 dpe	GO:0039528	cytoplasmic pattern recognition receptor signaling pathway in response to virus	0.01135	1	Cpip1A034914
14 dpe	GO:0039531	regulation of viral-induced cytoplasmic pattern recognition receptor signaling pathway	0.01135	1	Cpip1A034914
14 dpe	GO:0006342	chromatin silencing	0.01163	2	Cpip1A046835,Cpip1A099497
14 dpe	GO:0001829	trophectodermal cell differentiation	0.01201	1	Cpip1A075447
14 dpe	GO:0006561	proline biosynthetic process	0.01201	1	Cpip1A021523
14 dpe	GO:0043252	sodium-independent organic anion transport	0.01201	1	Cpip1A094233
14 dpe	GO:0050687	negative regulation of defense response to virus	0.01201	1	Cpip1A034914
14 dpe	GO:0001816	cytokine production	0.01218	2	Cpip1A013860,Cpip1A034914
14 dpe	GO:0051640	organelle localization	0.0123	3	Cpip1A046835,Cpip1A075447,Cpip1A099497
14 dpe	GO:0048585	negative regulation of response to stimulus	0.0124	4	Cpip1A034914,Cpip1A046835,Cpip1A075447,Cpip1A099497
14 dpe	GO:0006997	nucleus organization	0.01264	2	Cpip1A046835,Cpip1A099497
14 dpe	GO:0006172	ADP biosynthetic process	0.01268	1	Cpip1A011272
14 dpe	GO:0009136	purine nucleoside diphosphate biosynthetic process	0.01268	1	Cpip1A011272
14 dpe	GO:0009180	purine ribonucleoside diphosphate biosynthetic process	0.01268	1	Cpip1A011272
14 dpe	GO:0009188	ribonucleoside diphosphate biosynthetic process	0.01268	1	Cpip1A011272
14 dpe	GO:0032945	negative regulation of mononuclear cell proliferation	0.01268	1	Cpip1A013860
14 dpe	GO:0050672	negative regulation of lymphocyte proliferation	0.01268	1	Cpip1A013860
14 dpe	GO:0050765	negative regulation of phagocytosis	0.01268	1	Cpip1A013860
14 dpe	GO:0070664	negative regulation of leukocyte proliferation	0.01268	1	Cpip1A013860
14 dpe	GO:0045087	innate immune response	0.01289	3	Cpip1A013860,Cpip1A034914,Cpip1A075447
14 dpe	GO:0045732	positive regulation of protein catabolic process	0.01379	2	Cpip1A067728,Cpip1A075447
14 dpe	GO:0048565	digestive tract development	0.01389	2	Cpip1A046835,Cpip1A099497
14 dpe	GO:0032663	regulation of interleukin-2 production	0.014	1	Cpip1A013860
14 dpe	GO:0036296	response to increased oxygen levels	0.014	1	Cpip1A013860
14 dpe	GO:0055093	response to hyperoxia	0.014	1	Cpip1A013860
14 dpe	GO:0008406	gonad development	0.01408	2	Cpip1A046835,Cpip1A099497
14 dpe	GO:0045814	negative regulation of gene expression, epigenetic	0.01408	2	Cpip1A046835,Cpip1A099497
14 dpe	GO:0045137	development of primary sexual characteristics	0.01418	2	Cpip1A046835,Cpip1A099497
14 dpe	GO:0006560	proline metabolic process	0.01466	1	Cpip1A021523
14 dpe	GO:0008054	negative regulation of cyclin-dependent protein serine/threonine kinase by cyclin degradation	0.01533	1	Cpip1A075447
14 dpe	GO:0009133	nucleoside diphosphate biosynthetic process	0.01533	1	Cpip1A011272
14 dpe	GO:0043129	surfactant homeostasis	0.01533	1	Cpip1A013860
14 dpe	GO:0045842	positive regulation of mitotic metaphase/anaphase transition	0.01599	1	Cpip1A075447
14 dpe	GO:0048207	vesicle targeting, rough ER to cis-Golgi	0.01599	1	Cpip1A075447
14 dpe	GO:0048208	COPII vesicle coating	0.01599	1	Cpip1A075447
14 dpe	GO:0048875	chemical homeostasis within a tissue	0.01599	1	Cpip1A013860
14 dpe	GO:1902101	positive regulation of metaphase/anaphase transition of cell cycle	0.01599	1	Cpip1A075447
14 dpe	GO:0046331	lateral inhibition	0.01652	2	Cpip1A046835,Cpip1A099497
14 dpe	GO:0055123	digestive system development	0.01684	2	Cpip1A046835,Cpip1A099497
14 dpe	GO:0002753	cytoplasmic pattern recognition receptor signaling pathway	0.01731	1	Cpip1A034914
14 dpe	GO:0019320	hexose catabolic process	0.01731	1	Cpip1A034914
14 dpe	GO:0032623	interleukin-2 production	0.01797	1	Cpip1A013860
14 dpe	GO:0050766	positive regulation of phagocytosis	0.01797	1	Cpip1A013860
14 dpe	GO:0090114	COPII-coated vesicle budding	0.01797	1	Cpip1A075447
14 dpe	GO:0045168	cell-cell signaling involved in cell fate commitment	0.01836	2	Cpip1A046835,Cpip1A099497
14 dpe	GO:0050868	negative regulation of T cell activation	0.01863	1	Cpip1A013860
14 dpe	GO:1903038	negative regulation of leukocyte cell-cell adhesion	0.01863	1	Cpip1A013860
14 dpe	GO:0001825	blastocyst formation	0.01929	1	Cpip1A075447
14 dpe	GO:1901970	positive regulation of mitotic sister chromatid separation	0.01929	1	Cpip1A075447
14 dpe	GO:0002832	negative regulation of response to biotic stimulus	0.01995	1	Cpip1A034914
14 dpe	GO:0006000	fructose metabolic process	0.0206	1	Cpip1A034914
14 dpe	GO:0034111	negative regulation of homotypic cell-cell adhesion	0.0206	1	Cpip1A013860
14 dpe	GO:0030534	adult behavior	0.02203	2	Cpip1A046835,Cpip1A099497
14 dpe	GO:0006413	translational initiation	0.02215	2	Cpip1A006906,Cpip1A093607
14 dpe	GO:0046034	ATP metabolic process	0.02215	2	Cpip1A011272,Cpip1A034914
14 dpe	GO:0008283	cell proliferation	0.02215	4	Cpip1A013860,Cpip1A046835,Cpip1A075447,Cpip1A099497
14 dpe	GO:0009205	purine ribonucleoside triphosphate metabolic process	0.02287	2	Cpip1A011272,Cpip1A034914
14 dpe	GO:0035295	tube development	0.0229	4	Cpip1A013860,Cpip1A046835,Cpip1A067728,Cpip1A099497
14 dpe	GO:0042129	regulation of T cell proliferation	0.02323	1	Cpip1A013860
14 dpe	GO:0046835	carbohydrate phosphorylation	0.02323	1	Cpip1A034914
14 dpe	GO:0051984	positive regulation of chromosome segregation	0.02323	1	Cpip1A075447
14 dpe	GO:0009144	purine nucleoside triphosphate metabolic process	0.02385	2	Cpip1A011272,Cpip1A034914
14 dpe	GO:0009199	ribonucleoside triphosphate metabolic process	0.02471	2	Cpip1A011272,Cpip1A034914
14 dpe	GO:0006950	response to stress	0.02503	7	Cpip1A006906,Cpip1A013860,Cpip1A034914,Cpip1A063336,Cpip1A075447,Cpip1A093607,Cpip1A097556
14 dpe	GO:0040016	embryonic cleavage	0.0252	1	Cpip1A075447
14 dpe	GO:0051250	negative regulation of lymphocyte activation	0.0252	1	Cpip1A013860
14 dpe	GO:0042098	T cell proliferation	0.02586	1	Cpip1A013860
14 dpe	GO:0006474	N-terminal protein amino acid acetylation	0.02716	1	Cpip1A060505
14 dpe	GO:0045736	negative regulation of cyclin-dependent protein serine/threonine kinase activity	0.02716	1	Cpip1A075447
14 dpe	GO:0045806	negative regulation of endocytosis	0.02716	1	Cpip1A013860
14 dpe	GO:0051297	centrosome organization	0.0274	2	Cpip1A046835,Cpip1A099497
14 dpe	GO:0098586	cellular response to virus	0.02782	1	Cpip1A034914
14 dpe	GO:0009887	organ morphogenesis	0.02809	4	Cpip1A046835,Cpip1A067728,Cpip1A075447,Cpip1A099497
14 dpe	GO:0032467	positive regulation of cytokinesis	0.02847	1	Cpip1A075447
14 dpe	GO:0035017	cuticle pattern formation	0.02847	1	Cpip1A067728
14 dpe	GO:0009141	nucleoside triphosphate metabolic process	0.02912	2	Cpip1A011272,Cpip1A034914
14 dpe	GO:0019682	glyceraldehyde-3-phosphate metabolic process	0.02912	1	Cpip1A034914
14 dpe	GO:0038095	Fc-epsilon receptor signaling pathway	0.02912	1	Cpip1A075447
14 dpe	GO:0048199	vesicle targeting, to, from or within Golgi	0.02912	1	Cpip1A075447
14 dpe	GO:0002695	negative regulation of leukocyte activation	0.02978	1	Cpip1A013860
14 dpe	GO:0006071	glycerol metabolic process	0.02978	1	Cpip1A034914
14 dpe	GO:0032944	regulation of mononuclear cell proliferation	0.02978	1	Cpip1A013860
14 dpe	GO:0046365	monosaccharide catabolic process	0.02978	1	Cpip1A034914
14 dpe	GO:0050670	regulation of lymphocyte proliferation	0.02978	1	Cpip1A013860
14 dpe	GO:0070663	regulation of leukocyte proliferation	0.02978	1	Cpip1A013860
14 dpe	GO:0007548	sex differentiation	0.02993	2	Cpip1A046835,Cpip1A099497
14 dpe	GO:0031023	microtubule organizing center organization	0.03006	2	Cpip1A046835,Cpip1A099497
14 dpe	GO:0044802	single-organism membrane organization	0.0313	3	Cpip1A046835,Cpip1A075447,Cpip1A099497
14 dpe	GO:1901605	alpha-amino acid metabolic process	0.03185	2	Cpip1A021523,Cpip1A085336
14 dpe	GO:0048286	lung alveolus development	0.03238	1	Cpip1A013860
14 dpe	GO:0050866	negative regulation of cell activation	0.03238	1	Cpip1A013860
14 dpe	GO:0060562	epithelial tube morphogenesis	0.03332	3	Cpip1A046835,Cpip1A067728,Cpip1A099497
14 dpe	GO:0009126	purine nucleoside monophosphate metabolic process	0.03353	2	Cpip1A011272,Cpip1A034914
14 dpe	GO:0009167	purine ribonucleoside monophosphate metabolic process	0.03353	2	Cpip1A011272,Cpip1A034914
14 dpe	GO:0007080	mitotic metaphase plate congression	0.03368	1	Cpip1A075447
14 dpe	GO:0032943	mononuclear cell proliferation	0.03368	1	Cpip1A013860
14 dpe	GO:0046651	lymphocyte proliferation	0.03368	1	Cpip1A013860
14 dpe	GO:1902532	negative regulation of intracellular signal transduction	0.03425	2	Cpip1A034914,Cpip1A075447
14 dpe	GO:0009084	glutamine family amino acid biosynthetic process	0.03433	1	Cpip1A021523
14 dpe	GO:0070661	leukocyte proliferation	0.03498	1	Cpip1A013860
14 dpe	GO:0006901	vesicle coating	0.03563	1	Cpip1A075447
14 dpe	GO:0045840	positive regulation of mitotic nuclear division	0.03563	1	Cpip1A075447
14 dpe	GO:0050764	regulation of phagocytosis	0.03563	1	Cpip1A013860
14 dpe	GO:0007568	aging	0.03613	2	Cpip1A046835,Cpip1A099497
14 dpe	GO:0002698	negative regulation of immune effector process	0.03693	1	Cpip1A034914
14 dpe	GO:0007585	respiratory gaseous exchange	0.03693	1	Cpip1A013860
14 dpe	GO:0046580	negative regulation of Ras protein signal transduction	0.03693	1	Cpip1A075447
14 dpe	GO:1902591	single-organism membrane budding	0.03693	1	Cpip1A075447
14 dpe	GO:0038093	Fc receptor signaling pathway	0.03758	1	Cpip1A075447
14 dpe	GO:0048010	vascular endothelial growth factor receptor signaling pathway	0.03758	1	Cpip1A075447
14 dpe	GO:0051058	negative regulation of small GTPase mediated signal transduction	0.03758	1	Cpip1A075447
14 dpe	GO:0090090	negative regulation of canonical Wnt signaling pathway	0.03758	1	Cpip1A075447
14 dpe	GO:0009896	positive regulation of catabolic process	0.03805	2	Cpip1A067728,Cpip1A075447
14 dpe	GO:0019400	alditol metabolic process	0.03887	1	Cpip1A034914
14 dpe	GO:0051785	positive regulation of nuclear division	0.03887	1	Cpip1A075447
14 dpe	GO:0009161	ribonucleoside monophosphate metabolic process	0.0397	2	Cpip1A011272,Cpip1A034914
14 dpe	GO:0007424	open tracheal system development	0.03985	2	Cpip1A046835,Cpip1A099497
14 dpe	GO:1901564	organonitrogen compound metabolic process	0.04052	6	Cpip1A006906,Cpip1A011272,Cpip1A021523,Cpip1A034914,Cpip1A085336,Cpip1A093607
14 dpe	GO:0035239	tube morphogenesis	0.0406	3	Cpip1A046835,Cpip1A067728,Cpip1A099497
14 dpe	GO:0007280	pole cell migration	0.04145	1	Cpip1A067728
14 dpe	GO:0031365	N-terminal protein amino acid modification	0.04145	1	Cpip1A060505
14 dpe	GO:0048608	reproductive structure development	0.04169	2	Cpip1A046835,Cpip1A099497
14 dpe	GO:0009123	nucleoside monophosphate metabolic process	0.04278	2	Cpip1A011272,Cpip1A034914
14 dpe	GO:0061458	reproductive system development	0.04278	2	Cpip1A046835,Cpip1A099497
14 dpe	GO:0007626	locomotory behavior	0.04294	2	Cpip1A046835,Cpip1A099497
14 dpe	GO:0007229	integrin-mediated signaling pathway	0.04338	1	Cpip1A075447
14 dpe	GO:0042176	regulation of protein catabolic process	0.04341	2	Cpip1A067728,Cpip1A075447
14 dpe	GO:0061024	membrane organization	0.04429	3	Cpip1A046835,Cpip1A075447,Cpip1A099497
14 dpe	GO:0034504	protein localization to nucleus	0.04435	2	Cpip1A046835,Cpip1A099497
14 dpe	GO:0000186	activation of MAPKK activity	0.04467	1	Cpip1A075447
14 dpe	GO:0046128	purine ribonucleoside metabolic process	0.04531	2	Cpip1A011272,Cpip1A034914
14 dpe	GO:0022408	negative regulation of cell-cell adhesion	0.04531	1	Cpip1A013860
14 dpe	GO:0048011	neurotrophin TRK receptor signaling pathway	0.04596	1	Cpip1A075447
14 dpe	GO:0042278	purine nucleoside metabolic process	0.04611	2	Cpip1A011272,Cpip1A034914
14 dpe	GO:0070848	response to growth factor	0.04627	2	Cpip1A013860,Cpip1A075447
14 dpe	GO:0006903	vesicle targeting	0.04724	1	Cpip1A075447
14 dpe	GO:0043149	stress fiber assembly	0.04724	1	Cpip1A075447
14 dpe	GO:0051310	metaphase plate congression	0.04724	1	Cpip1A075447
14 dpe	GO:0006952	defense response	0.04786	3	Cpip1A013860,Cpip1A034914,Cpip1A075447
14 dpe	GO:0050863	regulation of T cell activation	0.04788	1	Cpip1A013860
14 dpe	GO:1903037	regulation of leukocyte cell-cell adhesion	0.04788	1	Cpip1A013860
