# Supplementary material for: Alteration in the Culex pipiens transcriptome reveals diverse mechanisms of the mosquito immune system implicated upon Rift Valley fever phlebovirus exposure
Source: PLoS Negl Trop Dis. 2020 Dec 10;14(12):e0008870. doi: 10.1371/journal.pntd.0008870 (PMC7755283; doi:10.1371/journal.pntd.0008870)
Supplement: S4 Table — DEG were assigned to GO functional categories for biological process using TopGO software with Fisher’s exact test. The cut-off for ‘classicFisher’ was P-value <0.05 (XLSX) [file pntd.0008870.s008.xlsx]

## Sheet: Up DEG
Time post-exposure	GO.ID	Term	P-value	Significant	Cx. pipiens genes
2 hpe	GO:0046348	amino sugar catabolic process	1.8e-05	4	Cpip1A032082,Cpip1A056417,Cpip1A059920,Cpip1A068566
2 hpe	GO:0097252	oligodendrocyte apoptotic process	2.3e-05	2	Cpip1A000671,Cpip1A035296
2 hpe	GO:0030308	negative regulation of cell growth	8.7e-05	4	Cpip1A000671,Cpip1A000929,Cpip1A014760,Cpip1A035296
2 hpe	GO:0061101	neuroendocrine cell differentiation	0.00012	2	Cpip1A000929,Cpip1A014760
2 hpe	GO:0006040	amino sugar metabolic process	0.00014	4	Cpip1A032082,Cpip1A056417,Cpip1A059920,Cpip1A068566
2 hpe	GO:0034349	glial cell apoptotic process	0.00015	2	Cpip1A000671,Cpip1A035296
2 hpe	GO:0040015	negative regulation of multicellular organism growth	0.00024	2	Cpip1A000929,Cpip1A014760
2 hpe	GO:0006032	chitin catabolic process	0.00026	3	Cpip1A032082,Cpip1A056417,Cpip1A059920
2 hpe	GO:0001558	regulation of cell growth	0.00026	5	Cpip1A000671,Cpip1A000929,Cpip1A014760,Cpip1A035296,Cpip1A065392
2 hpe	GO:0007439	ectodermal digestive tract development	0.00027	2	Cpip1A000929,Cpip1A014760
2 hpe	GO:0000733	DNA strand renaturation	0.00031	2	Cpip1A000671,Cpip1A035296
2 hpe	GO:0090200	positive regulation of release of cytochrome c from mitochondria	0.00031	2	Cpip1A000671,Cpip1A035296
2 hpe	GO:0000272	polysaccharide catabolic process	0.00032	3	Cpip1A032082,Cpip1A056417,Cpip1A059920
2 hpe	GO:1901072	glucosamine-containing compound catabolic process	0.00035	3	Cpip1A032082,Cpip1A056417,Cpip1A059920
2 hpe	GO:0001706	endoderm formation	0.00056	2	Cpip1A000929,Cpip1A014760
2 hpe	GO:0015969	guanosine tetraphosphate metabolic process	0.00056	2	Cpip1A001067,Cpip1A002561
2 hpe	GO:1901136	carbohydrate derivative catabolic process	0.00058	4	Cpip1A032082,Cpip1A056417,Cpip1A059920,Cpip1A068566
2 hpe	GO:0009648	photoperiodism	0.00062	2	Cpip1A000671,Cpip1A035296
2 hpe	GO:0043153	entrainment of circadian clock by photoperiod	0.00062	2	Cpip1A000671,Cpip1A035296
2 hpe	GO:0006030	chitin metabolic process	0.00067	3	Cpip1A032082,Cpip1A056417,Cpip1A059920
2 hpe	GO:0035071	salivary gland cell autophagic cell death	0.00069	3	Cpip1A000929,Cpip1A014760,Cpip1A018924
2 hpe	GO:0012502	induction of programmed cell death	0.00078	2	Cpip1A000929,Cpip1A014760
2 hpe	GO:0035072	ecdysone-mediated induction of salivary gland cell autophagic cell death	0.00078	2	Cpip1A000929,Cpip1A014760
2 hpe	GO:0035078	induction of programmed cell death by ecdysone	0.00078	2	Cpip1A000929,Cpip1A014760
2 hpe	GO:0035081	induction of programmed cell death by hormones	0.00078	2	Cpip1A000929,Cpip1A014760
2 hpe	GO:0048102	autophagic cell death	0.00078	3	Cpip1A000929,Cpip1A014760,Cpip1A018924
2 hpe	GO:0034035	purine ribonucleoside bisphosphate metabolic process	0.0009	2	Cpip1A001067,Cpip1A002561
2 hpe	GO:0006026	aminoglycan catabolic process	0.00095	3	Cpip1A032082,Cpip1A056417,Cpip1A059920
2 hpe	GO:0009649	entrainment of circadian clock	0.00103	2	Cpip1A000671,Cpip1A035296
2 hpe	GO:0090199	regulation of release of cytochrome c from mitochondria	0.00124	2	Cpip1A000671,Cpip1A035296
2 hpe	GO:0045926	negative regulation of growth	0.0014	4	Cpip1A000671,Cpip1A000929,Cpip1A014760,Cpip1A035296
2 hpe	GO:1901071	glucosamine-containing compound metabolic process	0.00145	3	Cpip1A032082,Cpip1A056417,Cpip1A059920
2 hpe	GO:0042023	DNA endoreduplication	0.00171	2	Cpip1A000929,Cpip1A014760
2 hpe	GO:0001836	release of cytochrome c from mitochondria	0.00189	2	Cpip1A000671,Cpip1A035296
2 hpe	GO:0016049	cell growth	0.00199	5	Cpip1A000671,Cpip1A000929,Cpip1A014760,Cpip1A035296,Cpip1A065392
2 hpe	GO:0007492	endoderm development	0.00207	2	Cpip1A000929,Cpip1A014760
2 hpe	GO:0005976	polysaccharide metabolic process	0.00235	3	Cpip1A032082,Cpip1A056417,Cpip1A059920
2 hpe	GO:0060563	neuroepithelial cell differentiation	0.00236	2	Cpip1A000929,Cpip1A014760
2 hpe	GO:0043207	response to external biotic stimulus	0.00274	6	Cpip1A010903,Cpip1A019311,Cpip1A039204,Cpip1A056417,Cpip1A059920,Cpip1A065392
2 hpe	GO:0051707	response to other organism	0.00274	6	Cpip1A010903,Cpip1A019311,Cpip1A039204,Cpip1A056417,Cpip1A059920,Cpip1A065392
2 hpe	GO:0009607	response to biotic stimulus	0.00284	6	Cpip1A010903,Cpip1A019311,Cpip1A039204,Cpip1A056417,Cpip1A059920,Cpip1A065392
2 hpe	GO:0033865	nucleoside bisphosphate metabolic process	0.00288	2	Cpip1A001067,Cpip1A002561
2 hpe	GO:0033875	ribonucleoside bisphosphate metabolic process	0.00288	2	Cpip1A001067,Cpip1A002561
2 hpe	GO:0034032	purine nucleoside bisphosphate metabolic process	0.00288	2	Cpip1A001067,Cpip1A002561
2 hpe	GO:0007586	digestion	0.00301	3	Cpip1A012302,Cpip1A083737,Cpip1A105497
2 hpe	GO:0035372	protein localization to microtubule	0.00305	1	Cpip1A080097
2 hpe	GO:0030574	collagen catabolic process	0.00322	2	Cpip1A037043,Cpip1A061691
2 hpe	GO:0044243	multicellular organismal catabolic process	0.00333	2	Cpip1A037043,Cpip1A061691
2 hpe	GO:1901068	guanosine-containing compound metabolic process	0.00357	2	Cpip1A001067,Cpip1A002561
2 hpe	GO:0009605	response to external stimulus	0.00398	11	Cpip1A000671,Cpip1A001067,Cpip1A007663,Cpip1A010903,Cpip1A019311,Cpip1A035296,Cpip1A039204,Cpip1A044607,Cpip1A056417,Cpip1A059920,Cpip1A065392
2 hpe	GO:0032963	collagen metabolic process	0.00501	2	Cpip1A037043,Cpip1A061691
2 hpe	GO:0043068	positive regulation of programmed cell death	0.00512	4	Cpip1A000671,Cpip1A000929,Cpip1A014760,Cpip1A035296
2 hpe	GO:0044259	multicellular organismal macromolecule metabolic process	0.00515	2	Cpip1A037043,Cpip1A061691
2 hpe	GO:0008637	apoptotic mitochondrial changes	0.00544	2	Cpip1A000671,Cpip1A035296
2 hpe	GO:0010942	positive regulation of cell death	0.00603	4	Cpip1A000671,Cpip1A000929,Cpip1A014760,Cpip1A035296
2 hpe	GO:0001582	detection of chemical stimulus involved in sensory perception of sweet taste	0.0061	1	Cpip1A007663
2 hpe	GO:0010623	developmental programmed cell death	0.00635	3	Cpip1A000929,Cpip1A014760,Cpip1A018924
2 hpe	GO:0044236	multicellular organismal metabolic process	0.00668	2	Cpip1A037043,Cpip1A061691
2 hpe	GO:0006022	aminoglycan metabolic process	0.00701	3	Cpip1A032082,Cpip1A056417,Cpip1A059920
2 hpe	GO:0055092	sterol homeostasis	0.00734	2	Cpip1A019311,Cpip1A039204
2 hpe	GO:0007443	Malpighian tubule morphogenesis	0.00751	2	Cpip1A000929,Cpip1A014760
2 hpe	GO:0019262	N-acetylneuraminate catabolic process	0.00762	1	Cpip1A068566
2 hpe	GO:0071332	cellular response to fructose stimulus	0.00762	1	Cpip1A007663
2 hpe	GO:1903031	regulation of microtubule plus-end binding	0.00762	1	Cpip1A080097
2 hpe	GO:1903033	positive regulation of microtubule plus-end binding	0.00762	1	Cpip1A080097
2 hpe	GO:1904526	regulation of microtubule binding	0.00762	1	Cpip1A080097
2 hpe	GO:1904528	positive regulation of microtubule binding	0.00762	1	Cpip1A080097
2 hpe	GO:0048619	embryonic hindgut morphogenesis	0.00768	2	Cpip1A000929,Cpip1A014760
2 hpe	GO:0007569	cell aging	0.00821	2	Cpip1A000671,Cpip1A035296
2 hpe	GO:0044786	cell cycle DNA replication	0.00821	2	Cpip1A000929,Cpip1A014760
2 hpe	GO:0009615	response to virus	0.00844	3	Cpip1A010903,Cpip1A039204,Cpip1A065392
2 hpe	GO:2001233	regulation of apoptotic signaling pathway	0.00904	3	Cpip1A000671,Cpip1A035296,Cpip1A065392
2 hpe	GO:0042981	regulation of apoptotic process	0.00906	6	Cpip1A000671,Cpip1A000929,Cpip1A014760,Cpip1A035296,Cpip1A065392,Cpip1A087985
2 hpe	GO:0035075	response to ecdysone	0.00911	2	Cpip1A000929,Cpip1A014760
2 hpe	GO:0006836	neurotransmitter transport	0.00957	3	Cpip1A060913,Cpip1A079174,Cpip1A087985
2 hpe	GO:0036314	response to sterol	0.00987	2	Cpip1A000929,Cpip1A014760
2 hpe	GO:0072002	Malpighian tubule development	0.01007	2	Cpip1A000929,Cpip1A014760
2 hpe	GO:0016052	carbohydrate catabolic process	0.01031	3	Cpip1A032082,Cpip1A056417,Cpip1A059920
2 hpe	GO:0033387	putrescine biosynthetic process from ornithine	0.01065	1	Cpip1A028034
2 hpe	GO:0060244	negative regulation of cell proliferation involved in contact inhibition	0.01065	1	Cpip1A087985
2 hpe	GO:0071929	alpha-tubulin acetylation	0.01065	1	Cpip1A046686
2 hpe	GO:0043067	regulation of programmed cell death	0.01072	6	Cpip1A000671,Cpip1A000929,Cpip1A014760,Cpip1A035296,Cpip1A065392,Cpip1A087985
2 hpe	GO:2001235	positive regulation of apoptotic signaling pathway	0.01127	2	Cpip1A000671,Cpip1A035296
2 hpe	GO:0040008	regulation of growth	0.01154	5	Cpip1A000671,Cpip1A000929,Cpip1A014760,Cpip1A035296,Cpip1A065392
2 hpe	GO:0001704	formation of primary germ layer	0.01189	2	Cpip1A000929,Cpip1A014760
2 hpe	GO:0021764	amygdala development	0.01216	1	Cpip1A087985
2 hpe	GO:0061534	gamma-aminobutyric acid secretion, neurotransmission	0.01216	1	Cpip1A087985
2 hpe	GO:0098597	observational learning	0.01216	1	Cpip1A087985
2 hpe	GO:0006915	apoptotic process	0.0129	7	Cpip1A000671,Cpip1A000929,Cpip1A014760,Cpip1A018924,Cpip1A035296,Cpip1A065392,Cpip1A087985
2 hpe	GO:0009446	putrescine biosynthetic process	0.01367	1	Cpip1A028034
2 hpe	GO:0046597	negative regulation of viral entry into host cell	0.01367	1	Cpip1A010903
2 hpe	GO:0072698	protein localization to microtubule cytoskeleton	0.01367	1	Cpip1A080097
2 hpe	GO:0007442	hindgut morphogenesis	0.01384	2	Cpip1A000929,Cpip1A014760
2 hpe	GO:0042752	regulation of circadian rhythm	0.01384	2	Cpip1A000671,Cpip1A035296
2 hpe	GO:0061525	hindgut development	0.01384	2	Cpip1A000929,Cpip1A014760
2 hpe	GO:0051262	protein tetramerization	0.01429	2	Cpip1A000671,Cpip1A035296
2 hpe	GO:0009750	response to fructose	0.01518	1	Cpip1A007663
2 hpe	GO:0044380	protein localization to cytoskeleton	0.01518	1	Cpip1A080097
2 hpe	GO:0061535	glutamate secretion, neurotransmission	0.01518	1	Cpip1A087985
2 hpe	GO:0061333	renal tubule morphogenesis	0.01569	2	Cpip1A000929,Cpip1A014760
2 hpe	GO:0007435	salivary gland morphogenesis	0.01593	2	Cpip1A000929,Cpip1A014760
2 hpe	GO:0005975	carbohydrate metabolic process	0.01618	6	Cpip1A010268,Cpip1A032082,Cpip1A056417,Cpip1A059920,Cpip1A068566,Cpip1A099463
2 hpe	GO:0040014	regulation of multicellular organism growth	0.01641	2	Cpip1A000929,Cpip1A014760
2 hpe	GO:0010941	regulation of cell death	0.01716	6	Cpip1A000671,Cpip1A000929,Cpip1A014760,Cpip1A035296,Cpip1A065392,Cpip1A087985
2 hpe	GO:0015918	sterol transport	0.01763	2	Cpip1A019311,Cpip1A039204
2 hpe	GO:0008037	cell recognition	0.01818	3	Cpip1A010903,Cpip1A019311,Cpip1A044607
2 hpe	GO:0043654	recognition of apoptotic cell	0.01819	1	Cpip1A010903
2 hpe	GO:0031115	negative regulation of microtubule polymerization	0.01969	1	Cpip1A080097
2 hpe	GO:0032098	regulation of appetite	0.01969	1	Cpip1A007663
2 hpe	GO:0050916	sensory perception of sweet taste	0.01969	1	Cpip1A007663
2 hpe	GO:0060242	contact inhibition	0.01969	1	Cpip1A087985
2 hpe	GO:0014070	response to organic cyclic compound	0.02003	4	Cpip1A000929,Cpip1A014760,Cpip1A065392,Cpip1A087985
2 hpe	GO:0012501	programmed cell death	0.02014	7	Cpip1A000671,Cpip1A000929,Cpip1A014760,Cpip1A018924,Cpip1A035296,Cpip1A065392,Cpip1A087985
2 hpe	GO:0061326	renal tubule development	0.021	2	Cpip1A000929,Cpip1A014760
2 hpe	GO:0006054	N-acetylneuraminate metabolic process	0.02119	1	Cpip1A068566
2 hpe	GO:0006910	phagocytosis, recognition	0.02119	1	Cpip1A010903
2 hpe	GO:0009445	putrescine metabolic process	0.02119	1	Cpip1A028034
2 hpe	GO:0048512	circadian behavior	0.02236	2	Cpip1A000671,Cpip1A035296
2 hpe	GO:0001867	complement activation, lectin pathway	0.02269	1	Cpip1A010903
2 hpe	GO:0006289	nucleotide-excision repair	0.02347	2	Cpip1A000671,Cpip1A035296
2 hpe	GO:0046596	regulation of viral entry into host cell	0.02418	1	Cpip1A010903
2 hpe	GO:0048546	digestive tract morphogenesis	0.02519	2	Cpip1A000929,Cpip1A014760
2 hpe	GO:0045944	positive regulation of transcription from RNA polymerase II promoter	0.02527	5	Cpip1A000671,Cpip1A000929,Cpip1A014760,Cpip1A035296,Cpip1A058921
2 hpe	GO:0006591	ornithine metabolic process	0.02567	1	Cpip1A028034
2 hpe	GO:0022612	gland morphogenesis	0.02636	2	Cpip1A000929,Cpip1A014760
2 hpe	GO:0008219	cell death	0.02808	7	Cpip1A000671,Cpip1A000929,Cpip1A014760,Cpip1A018924,Cpip1A035296,Cpip1A065392,Cpip1A087985
2 hpe	GO:0016265	death	0.02843	7	Cpip1A000671,Cpip1A000929,Cpip1A014760,Cpip1A018924,Cpip1A035296,Cpip1A065392,Cpip1A087985
2 hpe	GO:0007622	rhythmic behavior	0.02846	2	Cpip1A000671,Cpip1A035296
2 hpe	GO:1901654	response to ketone	0.02907	2	Cpip1A000929,Cpip1A014760
2 hpe	GO:0051128	regulation of cellular component organization	0.02935	9	Cpip1A000671,Cpip1A000929,Cpip1A014760,Cpip1A018924,Cpip1A035296,Cpip1A046686,Cpip1A065392,Cpip1A080097,Cpip1A087985
2 hpe	GO:0010822	positive regulation of mitochondrion organization	0.02969	2	Cpip1A000671,Cpip1A035296
2 hpe	GO:0014047	glutamate secretion	0.03014	1	Cpip1A087985
2 hpe	GO:0014051	gamma-aminobutyric acid secretion	0.03014	1	Cpip1A087985
2 hpe	GO:0015812	gamma-aminobutyric acid transport	0.03014	1	Cpip1A087985
2 hpe	GO:0061057	peptidoglycan recognition protein signaling pathway	0.03014	1	Cpip1A019311
2 hpe	GO:1902679	negative regulation of RNA biosynthetic process	0.03039	6	Cpip1A000671,Cpip1A000929,Cpip1A010903,Cpip1A014760,Cpip1A035296,Cpip1A065392
2 hpe	GO:0009617	response to bacterium	0.0307	3	Cpip1A019311,Cpip1A056417,Cpip1A059920
2 hpe	GO:1900271	regulation of long-term synaptic potentiation	0.03162	1	Cpip1A087985
2 hpe	GO:0008343	adult feeding behavior	0.0331	1	Cpip1A007663
2 hpe	GO:0042116	macrophage activation	0.0331	1	Cpip1A018924
2 hpe	GO:0050912	detection of chemical stimulus involved in sensory perception of taste	0.0331	1	Cpip1A007663
2 hpe	GO:0048640	negative regulation of developmental growth	0.03416	2	Cpip1A000929,Cpip1A014760
2 hpe	GO:0016311	dephosphorylation	0.03505	3	Cpip1A058921,Cpip1A065392,Cpip1A074658
2 hpe	GO:0051253	negative regulation of RNA metabolic process	0.0358	6	Cpip1A000671,Cpip1A000929,Cpip1A010903,Cpip1A014760,Cpip1A035296,Cpip1A065392
2 hpe	GO:0035264	multicellular organism growth	0.03818	2	Cpip1A000929,Cpip1A014760
2 hpe	GO:0055088	lipid homeostasis	0.03852	2	Cpip1A019311,Cpip1A039204
2 hpe	GO:0006576	cellular biogenic amine metabolic process	0.03887	2	Cpip1A028034,Cpip1A058921
2 hpe	GO:0006596	polyamine biosynthetic process	0.03901	1	Cpip1A028034
2 hpe	GO:0090382	phagosome maturation	0.03901	1	Cpip1A018924
2 hpe	GO:0007431	salivary gland development	0.03921	2	Cpip1A000929,Cpip1A014760
2 hpe	GO:0051932	synaptic transmission, GABAergic	0.04048	1	Cpip1A087985
2 hpe	GO:0032367	intracellular cholesterol transport	0.04194	1	Cpip1A039204
2 hpe	GO:0051496	positive regulation of stress fiber assembly	0.04194	1	Cpip1A087985
2 hpe	GO:0033993	response to lipid	0.04213	3	Cpip1A000929,Cpip1A014760,Cpip1A065392
2 hpe	GO:0097190	apoptotic signaling pathway	0.04296	3	Cpip1A000671,Cpip1A035296,Cpip1A065392
2 hpe	GO:0006956	complement activation	0.04341	1	Cpip1A010903
2 hpe	GO:0045456	ecdysteroid biosynthetic process	0.04487	1	Cpip1A019311
2 hpe	GO:0035272	exocrine system development	0.046	2	Cpip1A000929,Cpip1A014760
2 hpe	GO:1901135	carbohydrate derivative metabolic process	0.04602	6	Cpip1A001067,Cpip1A002561,Cpip1A032082,Cpip1A056417,Cpip1A059920,Cpip1A068566
2 hpe	GO:0002433	immune response-regulating cell surface receptor signaling pathway involved in phagocytosis	0.04633	1	Cpip1A018924
2 hpe	GO:0009309	amine biosynthetic process	0.04633	1	Cpip1A028034
2 hpe	GO:0042401	cellular biogenic amine biosynthetic process	0.04633	1	Cpip1A028034
2 hpe	GO:0070507	regulation of microtubule cytoskeleton organization	0.04674	2	Cpip1A046686,Cpip1A080097
2 hpe	GO:0006646	phosphatidylethanolamine biosynthetic process	0.04779	1	Cpip1A058921
2 hpe	GO:0006656	phosphatidylcholine biosynthetic process	0.04779	1	Cpip1A058921
2 hpe	GO:0032366	intracellular sterol transport	0.04779	1	Cpip1A039204
2 hpe	GO:0044106	cellular amine metabolic process	0.04785	2	Cpip1A028034,Cpip1A058921
2 hpe	GO:0009308	amine metabolic process	0.04823	2	Cpip1A028034,Cpip1A058921
2 hpe	GO:0015850	organic hydroxy compound transport	0.04898	2	Cpip1A019311,Cpip1A039204
2 hpe	GO:0045934	negative regulation of nucleobase-containing compound metabolic process	0.04934	6	Cpip1A000671,Cpip1A000929,Cpip1A010903,Cpip1A014760,Cpip1A035296,Cpip1A065392
Time post-exposure	GO.ID	Term	P-value	Significant	Cx. pipiens genes
3 dpe	GO:0007608	sensory perception of smell	0.00027	3	Cpip1A031261,Cpip1A074004,Cpip1A097723
3 dpe	GO:0007606	sensory perception of chemical stimulus	0.00048	3	Cpip1A031261,Cpip1A074004,Cpip1A097723
3 dpe	GO:1901660	calcium ion export	0.00112	1	Cpip1A020383
3 dpe	GO:1990034	calcium ion export from cell	0.00112	1	Cpip1A020383
3 dpe	GO:0008614	pyridoxine metabolic process	0.00391	1	Cpip1A074299
3 dpe	GO:0008615	pyridoxine biosynthetic process	0.00391	1	Cpip1A074299
3 dpe	GO:0042819	vitamin B6 biosynthetic process	0.00391	1	Cpip1A074299
3 dpe	GO:0042816	vitamin B6 metabolic process	0.00447	1	Cpip1A074299
3 dpe	GO:0042823	pyridoxal phosphate biosynthetic process	0.00447	1	Cpip1A074299
3 dpe	GO:0046184	aldehyde biosynthetic process	0.00558	1	Cpip1A074299
3 dpe	GO:0042822	pyridoxal phosphate metabolic process	0.00613	1	Cpip1A074299
3 dpe	GO:0007600	sensory perception	0.00765	3	Cpip1A031261,Cpip1A074004,Cpip1A097723
3 dpe	GO:0006172	ADP biosynthetic process	0.01057	1	Cpip1A011272
3 dpe	GO:0009136	purine nucleoside diphosphate biosynthetic process	0.01057	1	Cpip1A011272
3 dpe	GO:0009180	purine ribonucleoside diphosphate biosynthetic process	0.01057	1	Cpip1A011272
3 dpe	GO:0009188	ribonucleoside diphosphate biosynthetic process	0.01057	1	Cpip1A011272
3 dpe	GO:0000056	ribosomal small subunit export from nucleus	0.01113	1	Cpip1A101939
3 dpe	GO:0042364	water-soluble vitamin biosynthetic process	0.01113	1	Cpip1A074299
3 dpe	GO:0046826	negative regulation of protein export from nucleus	0.01223	1	Cpip1A101939
3 dpe	GO:0009110	vitamin biosynthetic process	0.01279	1	Cpip1A074299
3 dpe	GO:0009133	nucleoside diphosphate biosynthetic process	0.01279	1	Cpip1A011272
3 dpe	GO:0018344	protein geranylgeranylation	0.015	1	Cpip1A040393
3 dpe	GO:0000042	protein targeting to Golgi	0.0172	1	Cpip1A057439
3 dpe	GO:0000055	ribosomal large subunit export from nucleus	0.01775	1	Cpip1A101939
3 dpe	GO:0072600	establishment of protein localization to Golgi	0.01775	1	Cpip1A057439
3 dpe	GO:0018342	protein prenylation	0.01885	1	Cpip1A040393
3 dpe	GO:0097354	prenylation	0.01885	1	Cpip1A040393
3 dpe	GO:0072525	pyridine-containing compound biosynthetic process	0.01995	1	Cpip1A074299
3 dpe	GO:0046825	regulation of protein export from nucleus	0.02324	1	Cpip1A101939
3 dpe	GO:0034067	protein localization to Golgi apparatus	0.02378	1	Cpip1A057439
3 dpe	GO:0000054	ribosomal subunit export from nucleus	0.02488	1	Cpip1A101939
3 dpe	GO:0033750	ribosome localization	0.02488	1	Cpip1A101939
3 dpe	GO:0033753	establishment of ribosome localization	0.02488	1	Cpip1A101939
3 dpe	GO:2001237	negative regulation of extrinsic apoptotic signaling pathway	0.0276	1	Cpip1A080538
3 dpe	GO:0071428	rRNA-containing ribonucleoprotein complex export from nucleus	0.02815	1	Cpip1A101939
3 dpe	GO:0035146	tube fusion	0.02869	1	Cpip1A101939
3 dpe	GO:0035147	branch fusion, open tracheal system	0.02869	1	Cpip1A101939
3 dpe	GO:0000301	retrograde transport, vesicle recycling within Golgi	0.02978	1	Cpip1A057439
3 dpe	GO:0050877	neurological system process	0.0322	3	Cpip1A031261,Cpip1A074004,Cpip1A097723
3 dpe	GO:0006767	water-soluble vitamin metabolic process	0.0352	1	Cpip1A074299
3 dpe	GO:0006810	transport	0.04117	7	Cpip1A020383,Cpip1A031261,Cpip1A050500,Cpip1A057439,Cpip1A074004,Cpip1A097723,Cpip1A101939
3 dpe	GO:0002230	positive regulation of defense response to virus by host	0.04436	1	Cpip1A074299
3 dpe	GO:0050691	regulation of defense response to virus by host	0.04436	1	Cpip1A074299
3 dpe	GO:0006886	intracellular protein transport	0.0448	3	Cpip1A050500,Cpip1A057439,Cpip1A101939
3 dpe	GO:0051656	establishment of organelle localization	0.0451	2	Cpip1A050500,Cpip1A101939
3 dpe	GO:0051234	establishment of localization	0.04689	7	Cpip1A020383,Cpip1A031261,Cpip1A050500,Cpip1A057439,Cpip1A074004,Cpip1A097723,Cpip1A101939
3 dpe	GO:0006766	vitamin metabolic process	0.0481	1	Cpip1A074299
3 dpe	GO:0006611	protein export from nucleus	0.04971	1	Cpip1A101939
Time post-exposure	GO.ID	Term	P-value	Significant	Cx. pipiens genes
14 dpe	GO:0044272	sulfur compound biosynthetic process	5.8e-06	4	Cpip1A018435,Cpip1A059837,Cpip1A078147,Cpip1A105104
14 dpe	GO:0000056	ribosomal small subunit export from nucleus	6.3e-05	2	Cpip1A005797,Cpip1A101939
14 dpe	GO:0046826	negative regulation of protein export from nucleus	7.7e-05	2	Cpip1A005797,Cpip1A101939
14 dpe	GO:0006790	sulfur compound metabolic process	0.00014	4	Cpip1A018435,Cpip1A059837,Cpip1A078147,Cpip1A105104
14 dpe	GO:0000055	ribosomal large subunit export from nucleus	0.00016	2	Cpip1A005797,Cpip1A101939
14 dpe	GO:0046825	regulation of protein export from nucleus	0.00028	2	Cpip1A005797,Cpip1A101939
14 dpe	GO:0000054	ribosomal subunit export from nucleus	0.00033	2	Cpip1A005797,Cpip1A101939
14 dpe	GO:0033750	ribosome localization	0.00033	2	Cpip1A005797,Cpip1A101939
14 dpe	GO:0033753	establishment of ribosome localization	0.00033	2	Cpip1A005797,Cpip1A101939
14 dpe	GO:0071428	rRNA-containing ribonucleoprotein complex export from nucleus	0.00042	2	Cpip1A005797,Cpip1A101939
14 dpe	GO:0035146	tube fusion	0.00043	2	Cpip1A005797,Cpip1A101939
14 dpe	GO:0035147	branch fusion, open tracheal system	0.00043	2	Cpip1A005797,Cpip1A101939
14 dpe	GO:0042398	cellular modified amino acid biosynthetic process	0.00098	2	Cpip1A078147,Cpip1A105104
14 dpe	GO:0006611	protein export from nucleus	0.00132	2	Cpip1A005797,Cpip1A101939
14 dpe	GO:0046348	amino sugar catabolic process	0.00166	2	Cpip1A018986,Cpip1A049126
14 dpe	GO:0051051	negative regulation of transport	0.00166	3	Cpip1A005797,Cpip1A097706,Cpip1A101939
14 dpe	GO:0046823	negative regulation of nucleocytoplasmic transport	0.00217	2	Cpip1A005797,Cpip1A101939
14 dpe	GO:0060446	branching involved in open tracheal system development	0.00236	2	Cpip1A005797,Cpip1A101939
14 dpe	GO:0048791	calcium ion-dependent exocytosis of neurotransmitter	0.00298	1	Cpip1A061288
14 dpe	GO:0090317	negative regulation of intracellular protein transport	0.00301	2	Cpip1A005797,Cpip1A101939
14 dpe	GO:0006099	tricarboxylic acid cycle	0.00305	2	Cpip1A018435,Cpip1A096593
14 dpe	GO:1903650	negative regulation of cytoplasmic transport	0.00305	2	Cpip1A005797,Cpip1A101939
14 dpe	GO:0006101	citrate metabolic process	0.00336	2	Cpip1A018435,Cpip1A096593
14 dpe	GO:0006406	mRNA export from nucleus	0.0034	2	Cpip1A005797,Cpip1A101939
14 dpe	GO:0071427	mRNA-containing ribonucleoprotein complex export from nucleus	0.0034	2	Cpip1A005797,Cpip1A101939
14 dpe	GO:0072350	tricarboxylic acid metabolic process	0.00345	2	Cpip1A018435,Cpip1A096593
14 dpe	GO:0034721	histone H3-K4 demethylation, trimethyl-H3-K4-specific	0.00357	1	Cpip1A079574
14 dpe	GO:0060024	rhythmic synaptic transmission	0.00357	1	Cpip1A061288
14 dpe	GO:0006049	UDP-N-acetylglucosamine catabolic process	0.00417	1	Cpip1A018986
14 dpe	GO:0009227	nucleotide-sugar catabolic process	0.00417	1	Cpip1A018986
14 dpe	GO:0044128	positive regulation of growth of symbiont in host	0.00417	1	Cpip1A049614
14 dpe	GO:0044148	positive regulation of growth of symbiont involved in interaction with host	0.00417	1	Cpip1A049614
14 dpe	GO:0009060	aerobic respiration	0.00431	2	Cpip1A018435,Cpip1A096593
14 dpe	GO:0006040	amino sugar metabolic process	0.00473	2	Cpip1A018986,Cpip1A049126
14 dpe	GO:0032387	negative regulation of intracellular transport	0.00478	2	Cpip1A005797,Cpip1A101939
14 dpe	GO:0006403	RNA localization	0.00513	3	Cpip1A005797,Cpip1A061288,Cpip1A101939
14 dpe	GO:1903828	negative regulation of cellular protein localization	0.00522	2	Cpip1A005797,Cpip1A101939
14 dpe	GO:0051656	establishment of organelle localization	0.00535	3	Cpip1A005797,Cpip1A061288,Cpip1A101939
14 dpe	GO:0031340	positive regulation of vesicle fusion	0.00536	1	Cpip1A061288
14 dpe	GO:0042065	glial cell growth	0.00536	1	Cpip1A056608
14 dpe	GO:0042066	perineurial glial growth	0.00536	1	Cpip1A056608
14 dpe	GO:0006405	RNA export from nucleus	0.0055	2	Cpip1A005797,Cpip1A101939
14 dpe	GO:0071426	ribonucleoprotein complex export from nucleus	0.0059	2	Cpip1A005797,Cpip1A101939
14 dpe	GO:0048754	branching morphogenesis of an epithelial tube	0.00596	2	Cpip1A005797,Cpip1A101939
14 dpe	GO:0019730	antimicrobial humoral response	0.00602	2	Cpip1A005797,Cpip1A101939
14 dpe	GO:0009108	coenzyme biosynthetic process	0.00638	2	Cpip1A018435,Cpip1A078147
14 dpe	GO:0071166	ribonucleoprotein complex localization	0.00644	2	Cpip1A005797,Cpip1A101939
14 dpe	GO:0061138	morphogenesis of a branching epithelium	0.00662	2	Cpip1A005797,Cpip1A101939
14 dpe	GO:0051224	negative regulation of protein transport	0.00681	2	Cpip1A005797,Cpip1A101939
14 dpe	GO:0006086	acetyl-CoA biosynthetic process from pyruvate	0.00773	1	Cpip1A018435
14 dpe	GO:0006575	cellular modified amino acid metabolic process	0.00784	2	Cpip1A078147,Cpip1A105104
14 dpe	GO:0001763	morphogenesis of a branching structure	0.00791	2	Cpip1A005797,Cpip1A101939
14 dpe	GO:0006556	S-adenosylmethionine biosynthetic process	0.00832	1	Cpip1A078147
14 dpe	GO:0051640	organelle localization	0.00879	3	Cpip1A005797,Cpip1A061288,Cpip1A101939
14 dpe	GO:0044126	regulation of growth of symbiont in host	0.0095	1	Cpip1A049614
14 dpe	GO:0044144	modulation of growth of symbiont involved in interaction with host	0.0095	1	Cpip1A049614
14 dpe	GO:0072658	maintenance of protein location in membrane	0.0095	1	Cpip1A097706
14 dpe	GO:0072660	maintenance of protein location in plasma membrane	0.0095	1	Cpip1A097706
14 dpe	GO:0006959	humoral immune response	0.0096	2	Cpip1A005797,Cpip1A101939
14 dpe	GO:1901136	carbohydrate derivative catabolic process	0.0096	2	Cpip1A018986,Cpip1A049126
14 dpe	GO:0051188	cofactor biosynthetic process	0.00989	2	Cpip1A018435,Cpip1A078147
14 dpe	GO:0000727	double-strand break repair via break-induced replication	0.01068	1	Cpip1A101432
14 dpe	GO:0006102	isocitrate metabolic process	0.01068	1	Cpip1A096593
14 dpe	GO:0006047	UDP-N-acetylglucosamine metabolic process	0.01128	1	Cpip1A018986
14 dpe	GO:0034720	histone H3-K4 demethylation	0.01128	1	Cpip1A079574
14 dpe	GO:0044110	growth involved in symbiotic interaction	0.01187	1	Cpip1A049614
14 dpe	GO:0044116	growth of symbiont involved in interaction with host	0.01187	1	Cpip1A049614
14 dpe	GO:0044117	growth of symbiont in host	0.01187	1	Cpip1A049614
14 dpe	GO:0051168	nuclear export	0.01191	2	Cpip1A005797,Cpip1A101939
14 dpe	GO:0051049	regulation of transport	0.01233	4	Cpip1A005797,Cpip1A061288,Cpip1A097706,Cpip1A101939
14 dpe	GO:0045333	cellular respiration	0.01248	2	Cpip1A018435,Cpip1A096593
14 dpe	GO:0046822	regulation of nucleocytoplasmic transport	0.0129	2	Cpip1A005797,Cpip1A101939
14 dpe	GO:0006085	acetyl-CoA biosynthetic process	0.01304	1	Cpip1A018435
14 dpe	GO:0006750	glutathione biosynthetic process	0.01304	1	Cpip1A105104
14 dpe	GO:0019184	nonribosomal peptide biosynthetic process	0.01304	1	Cpip1A105104
14 dpe	GO:0019509	L-methionine biosynthetic process from methylthioadenosine	0.01304	1	Cpip1A059837
14 dpe	GO:0043102	amino acid salvage	0.01304	1	Cpip1A059837
14 dpe	GO:0071265	L-methionine biosynthetic process	0.01304	1	Cpip1A059837
14 dpe	GO:0071267	L-methionine salvage	0.01304	1	Cpip1A059837
14 dpe	GO:0045760	positive regulation of action potential	0.01422	1	Cpip1A097706
14 dpe	GO:0051028	mRNA transport	0.01552	2	Cpip1A005797,Cpip1A101939
14 dpe	GO:1902259	regulation of delayed rectifier potassium channel activity	0.01599	1	Cpip1A097706
14 dpe	GO:1902260	negative regulation of delayed rectifier potassium channel activity	0.01599	1	Cpip1A097706
14 dpe	GO:1903817	negative regulation of voltage-gated potassium channel activity	0.01599	1	Cpip1A097706
14 dpe	GO:0007601	visual perception	0.01606	2	Cpip1A056608,Cpip1A065940
14 dpe	GO:0046500	S-adenosylmethionine metabolic process	0.01657	1	Cpip1A078147
14 dpe	GO:0031338	regulation of vesicle fusion	0.01716	1	Cpip1A061288
14 dpe	GO:0071286	cellular response to magnesium ion	0.01716	1	Cpip1A097706
14 dpe	GO:0050953	sensory perception of light stimulus	0.01728	2	Cpip1A056608,Cpip1A065940
14 dpe	GO:0032026	response to magnesium ion	0.01775	1	Cpip1A097706
14 dpe	GO:1900073	regulation of neuromuscular synaptic transmission	0.01834	1	Cpip1A061288
14 dpe	GO:0019228	neuronal action potential	0.01892	1	Cpip1A097706
14 dpe	GO:1901017	negative regulation of potassium ion transmembrane transporter activity	0.01892	1	Cpip1A097706
14 dpe	GO:1901380	negative regulation of potassium ion transmembrane transport	0.01951	1	Cpip1A097706
14 dpe	GO:0043267	negative regulation of potassium ion transport	0.02009	1	Cpip1A097706
14 dpe	GO:2001258	negative regulation of cation channel activity	0.02009	1	Cpip1A097706
14 dpe	GO:0006605	protein targeting	0.02022	3	Cpip1A005797,Cpip1A097706,Cpip1A101939
14 dpe	GO:1902580	single-organism cellular localization	0.0213	4	Cpip1A005797,Cpip1A061288,Cpip1A097706,Cpip1A101939
14 dpe	GO:0016577	histone demethylation	0.02243	1	Cpip1A079574
14 dpe	GO:0070076	histone lysine demethylation	0.02243	1	Cpip1A079574
14 dpe	GO:0015980	energy derivation by oxidation of organic compounds	0.02275	2	Cpip1A018435,Cpip1A096593
14 dpe	GO:0035384	thioester biosynthetic process	0.02302	1	Cpip1A018435
14 dpe	GO:0071616	acyl-CoA biosynthetic process	0.02302	1	Cpip1A018435
14 dpe	GO:0010960	magnesium ion homeostasis	0.0236	1	Cpip1A097706
14 dpe	GO:0032413	negative regulation of ion transmembrane transporter activity	0.02418	1	Cpip1A097706
14 dpe	GO:0009086	methionine biosynthetic process	0.02477	1	Cpip1A059837
14 dpe	GO:0032410	negative regulation of transporter activity	0.02477	1	Cpip1A097706
14 dpe	GO:0006555	methionine metabolic process	0.02593	1	Cpip1A059837
14 dpe	GO:0050657	nucleic acid transport	0.02606	2	Cpip1A005797,Cpip1A101939
14 dpe	GO:0050658	RNA transport	0.02606	2	Cpip1A005797,Cpip1A101939
14 dpe	GO:0051236	establishment of RNA localization	0.02606	2	Cpip1A005797,Cpip1A101939
14 dpe	GO:0006482	protein demethylation	0.02651	1	Cpip1A079574
14 dpe	GO:0008214	protein dealkylation	0.02651	1	Cpip1A079574
14 dpe	GO:0006606	protein import into nucleus	0.02698	2	Cpip1A005797,Cpip1A101939
14 dpe	GO:0044744	protein targeting to nucleus	0.02698	2	Cpip1A005797,Cpip1A101939
14 dpe	GO:1902593	single-organism nuclear import	0.02698	2	Cpip1A005797,Cpip1A101939
14 dpe	GO:0009416	response to light stimulus	0.02721	2	Cpip1A065940,Cpip1A078147
14 dpe	GO:0051170	nuclear import	0.02732	2	Cpip1A005797,Cpip1A101939
14 dpe	GO:0019226	transmission of nerve impulse	0.02767	1	Cpip1A097706
14 dpe	GO:0015931	nucleobase-containing compound transport	0.03052	2	Cpip1A005797,Cpip1A101939
14 dpe	GO:1904063	negative regulation of cation transmembrane transport	0.03116	1	Cpip1A097706
14 dpe	GO:0000097	sulfur amino acid biosynthetic process	0.03173	1	Cpip1A059837
14 dpe	GO:0043001	Golgi to plasma membrane protein transport	0.03173	1	Cpip1A097706
14 dpe	GO:0007424	open tracheal system development	0.03199	2	Cpip1A005797,Cpip1A101939
14 dpe	GO:0060341	regulation of cellular localization	0.0324	3	Cpip1A005797,Cpip1A061288,Cpip1A101939
14 dpe	GO:0009067	aspartate family amino acid biosynthetic process	0.03289	1	Cpip1A059837
14 dpe	GO:0033157	regulation of intracellular protein transport	0.03311	2	Cpip1A005797,Cpip1A101939
14 dpe	GO:0034766	negative regulation of ion transmembrane transport	0.03347	1	Cpip1A097706
14 dpe	GO:0070727	cellular macromolecule localization	0.03401	4	Cpip1A005797,Cpip1A061288,Cpip1A097706,Cpip1A101939
14 dpe	GO:0006084	acetyl-CoA metabolic process	0.03405	1	Cpip1A018435
14 dpe	GO:0034763	negative regulation of transmembrane transport	0.03462	1	Cpip1A097706
14 dpe	GO:0070988	demethylation	0.03462	1	Cpip1A079574
14 dpe	GO:0043900	regulation of multi-organism process	0.03527	2	Cpip1A049614,Cpip1A061288
14 dpe	GO:0034504	protein localization to nucleus	0.03565	2	Cpip1A005797,Cpip1A101939
14 dpe	GO:0098900	regulation of action potential	0.03578	1	Cpip1A097706
14 dpe	GO:0009225	nucleotide-sugar metabolic process	0.03635	1	Cpip1A018986
14 dpe	GO:0019985	translesion synthesis	0.03635	1	Cpip1A078147
14 dpe	GO:0018298	protein-chromophore linkage	0.03693	1	Cpip1A065940
14 dpe	GO:0006732	coenzyme metabolic process	0.03761	2	Cpip1A018435,Cpip1A078147
14 dpe	GO:0007291	sperm individualization	0.03808	1	Cpip1A056608
14 dpe	GO:0050877	neurological system process	0.03826	3	Cpip1A056608,Cpip1A065940,Cpip1A097706
14 dpe	GO:1903649	regulation of cytoplasmic transport	0.03921	2	Cpip1A005797,Cpip1A101939
14 dpe	GO:0008345	larval locomotory behavior	0.03923	1	Cpip1A061288
14 dpe	GO:1901016	regulation of potassium ion transmembrane transporter activity	0.03923	1	Cpip1A097706
14 dpe	GO:0006893	Golgi to plasma membrane transport	0.03981	1	Cpip1A097706
14 dpe	GO:0071709	membrane assembly	0.03981	1	Cpip1A097706
14 dpe	GO:0032879	regulation of localization	0.0399	4	Cpip1A005797,Cpip1A061288,Cpip1A097706,Cpip1A101939
14 dpe	GO:0006974	cellular response to DNA damage stimulus	0.04033	3	Cpip1A078147,Cpip1A101432,Cpip1A105104
14 dpe	GO:0017038	protein import	0.0422	2	Cpip1A005797,Cpip1A101939
14 dpe	GO:0043094	cellular metabolic compound salvage	0.04267	1	Cpip1A059837
14 dpe	GO:0006749	glutathione metabolic process	0.04325	1	Cpip1A105104
14 dpe	GO:0005975	carbohydrate metabolic process	0.04391	3	Cpip1A018435,Cpip1A018986,Cpip1A049126
14 dpe	GO:1901379	regulation of potassium ion transmembrane transport	0.04496	1	Cpip1A097706
14 dpe	GO:0007317	regulation of pole plasm oskar mRNA localization	0.04553	1	Cpip1A061288
14 dpe	GO:0044091	membrane biogenesis	0.04553	1	Cpip1A097706
14 dpe	GO:1904580	regulation of intracellular mRNA localization	0.04553	1	Cpip1A061288
14 dpe	GO:0006091	generation of precursor metabolites and energy	0.04556	2	Cpip1A018435,Cpip1A096593
14 dpe	GO:0043266	regulation of potassium ion transport	0.0461	1	Cpip1A097706
14 dpe	GO:0009314	response to radiation	0.04713	2	Cpip1A065940,Cpip1A078147
14 dpe	GO:1903827	regulation of cellular protein localization	0.04713	2	Cpip1A005797,Cpip1A101939
14 dpe	GO:0006032	chitin catabolic process	0.04725	1	Cpip1A049126
14 dpe	GO:0051186	cofactor metabolic process	0.04756	2	Cpip1A018435,Cpip1A078147
14 dpe	GO:0044281	small molecule metabolic process	0.04896	5	Cpip1A018435,Cpip1A018986,Cpip1A059837,Cpip1A078147,Cpip1A096593
